# Supplementary material for: Follicular fluid C3a-peptide promotes oocyte maturation through F-actin aggregation
Source: BMC Biol. 2023 Dec 8;21:285. doi: 10.1186/s12915-023-01760-6 (PMC10709936; doi:10.1186/s12915-023-01760-6)
Supplement: Supplementary file 1 — Additional file 1. The raw mass spectrometry data. Short peptides analysis. [file 12915_2023_1760_MOESM1_ESM.xls]

## Sheet: polypeptideSummary原始
Peptide	Modification	PEP	Score	Qvalue	Charge	Proteins	Identification type P1_im_1	Identification type P1_im_2	Identification type P1_m_1	Identification type P1_m_2	Identification type P2_im_1	Identification type P2_im_2	Identification type P2_m_1	Identification type P2_m_2	Identification type P3_im_1	Identification type P3_im_2	Identification type P3_m_1	Identification type P3_m_2	Identification type P4_im_1	Identification type P4_im_2	Identification type P4_m_1	Identification type P4_m_2	Identification type P5_im_1	Identification type P5_im_2	Identification type P5_m_1	Identification type P5_m_2	Intensity P1_im_1	Intensity P1_im_2	Intensity P1_m_1	Intensity P1_m_2	Intensity P2_im_1	Intensity P2_im_2	Intensity P2_m_1	Intensity P2_m_2	Intensity P3_im_1	Intensity P3_im_2	Intensity P3_m_1	Intensity P3_m_2	Intensity P4_im_1	Intensity P4_im_2	Intensity P4_m_1	Intensity P4_m_2	Intensity P5_im_1	Intensity P5_im_2	Intensity P5_m_1	Intensity P5_m_2
AAAGPVVPPCPGRIRHFKV	Unmodified	6.68e-172	142.45	0	2;3;4;5	sp|P02765|FETUA_HUMAN	By MS/MS	By MS/MS	By MS/MS	By MS/MS	By MS/MS	By MS/MS	By MS/MS	By MS/MS	By MS/MS	By MS/MS	By MS/MS	By MS/MS	By MS/MS	By MS/MS	By MS/MS	By MS/MS	By MS/MS	By MS/MS	By MS/MS	By MS/MS	114000000000	150000000000	83372335940	77014466279	79825357409	151000000000	125000000000	111000000000	175000000000	212000000000	120000000000	123000000000	175000000000	197000000000	176000000000	175000000000	72604259745	78031332682	66468460488	182000000000
AAGPVVPPCPGRIRHFKV	Unmodified	2.74e-57	112.96	0	2;3;4;5	sp|P02765|FETUA_HUMAN	By matching	By MS/MS	By MS/MS	By MS/MS	By MS/MS	By MS/MS	By MS/MS	By MS/MS	By MS/MS	By MS/MS	By MS/MS	By MS/MS	By MS/MS	By MS/MS	By MS/MS	By MS/MS	By MS/MS	By MS/MS	By MS/MS	By MS/MS	73217521541	20743016564	20355125727	39728437076	74345744036	72818948083	57402969122	58501104042	122000000000	152000000000	78246297635	85338408246	46419482950	156000000000	46642065173	116000000000	7752992187	64545246629	1683159617	194000000000
AALLSPYSYSTTAVVTNPKE	Unmodified	0.00012715	62.648	0.00266312	2	sp|P02766|TTHY_HUMAN							By MS/MS	By MS/MS													0	0	0	0	0	0	9.71605e+08	0	0	0	0	0	0	0	0	0	0	0	0	0
AAPRPSPAISVSVSAPAF	Acetyl (Protein N-term)	1.45e-10	89.358	0	2	sp|Q15942|ZYX_HUMAN					By MS/MS	By MS/MS							By MS/MS	By matching					By MS/MS	By MS/MS	0	0	0	0	2185856701	1757244890	0	0	0	0	0	0	9.76943e+08	1316152015	0	0	0	0	1606128275	2483752699
ACYCRIPACIAGERRYGTCIYQGRLWAFCC	Unmodified	0.003418	45.042	0.00266312	4	sp|P59665|DEF1_HUMAN																	By matching	By MS/MS		By matching	0	0	0	0	0	0	0	0	0	0	0	0	0	0	0	0	45540701757	38297149505	0	28555132669
ADKPDMGEIASFDKAKLKKTETQEKN	Acetyl (Protein N-term)	1.11e-05	64.845	0.00266312	4;5;6	sp|P63313|TYB10_HUMAN					By matching	By MS/MS	By matching		By matching	By matching	By matching		By matching	By MS/MS	By matching		By MS/MS	By MS/MS	By matching		0	0	0	0	1321495101	7339785148	2344690049	0	4597205600	5816826683	8636632030	0	7065436344	11225874499	9.23682e+08	0	11534915568	9212376206	2389087397	0
ADKTNVKAAWGKVGAHAGEYGAE	Unmodified	6.21e-18	90.475	0	3	sp|P69905|HBA_HUMAN																		By MS/MS			0	0	0	0	0	0	0	0	0	0	0	0	0	0	0	0	0	3758570667	0	0
ADKTNVKAAWGKVGAHAGEYGAEALE	Unmodified	0.0024835	58.812	0.00266312	4	sp|P69905|HBA_HUMAN										By matching							By MS/MS	By MS/MS			0	0	0	0	0	0	0	0	0	10644681396	0	0	0	0	0	0	5212335662	4666670849	0	0
ADSGEGDFLAEGGGVRGPR	Unmodified	1.47e-44	105.9	0	3	sp|P02671|FIBA_HUMAN																			By MS/MS	By matching	0	0	0	0	0	0	0	0	0	0	0	0	0	0	0	0	0	0	3894835237	2247012991
ADSGEGDFLAEGGGVRGPRVVERHQ	Unmodified	5.19e-14	85.062	0	4	sp|P02671|FIBA_HUMAN	By matching	By matching	By matching	By MS/MS	By matching		By matching	By matching	By MS/MS	By MS/MS	By MS/MS	By MS/MS	By matching	By MS/MS	By MS/MS	By matching	By matching	By matching	By MS/MS	By matching	1958364701	2820026757	1480165909	2061778930	1322193777	0	9.79774e+08	2324772559	2700927453	1785243646	4294815869	5701705619	7.94765e+08	1305998759	1526286796	1691049163	1775750453	2325528754	2754201080	2115282047
ADSGEGDFLAEGGGVRGPRVVERHQSA	Unmodified	7.83e-17	77.939	0	3	sp|P02671|FIBA_HUMAN	By matching	By matching	By matching	By MS/MS	By MS/MS	By matching	By MS/MS	By MS/MS	By MS/MS	By matching	By matching	By matching	By matching	By matching	By matching	By matching				By matching	4252847528	10404312641	2537072635	5085962069	4846480146	4329760531	4325796156	5380522934	5654382143	6654567526	10277047280	9386069499	2127148589	2866046478	2801548978	2291467817	0	0	0	9219823226
ADVIVKPHDPATVDE	Unmodified	3.82e-10	86.548	0	2	sp|Q9UBG3|CRNN_HUMAN			By MS/MS	By MS/MS																	0	0	1875497432	12563783370	0	0	0	0	0	0	0	0	0	0	0	0	0	0	0	0
ADVIVKPHDPATVDEVLR	Unmodified	0	186.97	0	2;3;4	sp|Q9UBG3|CRNN_HUMAN			By MS/MS	By MS/MS																	0	0	32336091289	53108685834	0	0	0	0	0	0	0	0	0	0	0	0	0	0	0	0
ADYEKHKVYACEVTHQGLSSPVTK	Unmodified	8.17e-10	71.696	0.00266312	4	sp|P01834|IGKC_HUMAN;sp|P0DOX7|IGK_HUMAN																			By MS/MS	By matching	0	0	0	0	0	0	0	0	0	0	0	0	0	0	0	0	0	0	2594807365	2220626517
ADYEKHKVYACEVTHQGLSSPVTKSFNRGEC	Unmodified	0.00023282	48.655	0.00266312	4;5	sp|P01834|IGKC_HUMAN;sp|P0DOX7|IGK_HUMAN			By matching						By MS/MS	By matching	By matching	By matching	By MS/MS	By matching	By MS/MS	By matching	By matching	By matching	By matching	By matching	0	0	1020683519	0	0	0	0	0	4514579101	3890699303	4165236849	4755195681	7490051893	3085320537	1599840762	1645532587	2392246325	2786349679	5778590419	7895128264
AGDNKYMHLKVFKSLPGQN	Unmodified	1.14e-44	106.75	0	4	sp|P01040|CYTA_HUMAN			By MS/MS	By MS/MS																	0	0	27370139837	23763685185	0	0	0	0	0	0	0	0	0	0	0	0	0	0	0	0
AGPVVPPCPGRIRHFKV	Unmodified	8.25e-86	109.83	0	2;3;4;5	sp|P02765|FETUA_HUMAN	By MS/MS	By MS/MS	By MS/MS	By MS/MS	By MS/MS	By MS/MS	By MS/MS	By MS/MS	By MS/MS	By MS/MS	By MS/MS	By matching	By MS/MS	By MS/MS	By MS/MS	By MS/MS	By MS/MS	By matching	By MS/MS	By matching	52446593444	97793895946	69470568077	82850854382	62960657842	25784412092	101000000000	68184558201	71682176382	74131110169	20107723063	29267399832	75575030685	117000000000	73570771309	72272986319	3058245101	6241293928	29099994490	100000000000
AHEINHGIGQAGKEAEKLGHGVN	Unmodified	5.52e-64	111.38	0	4	sp|Q6UWP8|SBSN_HUMAN			By MS/MS	By MS/MS			By matching					By matching									0	0	4166082621	34665419897	0	0	2.79507e+08	0	0	0	0	6.25954e+08	0	0	0	0	0	0	0	0
AHVDALRTHLAPYSDELRQR	Unmodified	3.92e-11	88.385	0	4	sp|P02647|APOA1_HUMAN																			By matching	By MS/MS	0	0	0	0	0	0	0	0	0	0	0	0	0	0	0	0	0	0	4973976563	5671346112
ALEEYTKKLNTQ	Unmodified	4.54e-176	138.89	0	2	sp|P02647|APOA1_HUMAN					By MS/MS	By matching					By MS/MS	By matching									0	0	0	0	7.7177e+08	9.55054e+08	0	0	0	0	1859334212	1717074401	0	0	0	0	0	0	0	0
ALGISPFHEHAEVVFTANDSGPR	Unmodified	1.52e-78	115.96	0	2;3	sp|P02766|TTHY_HUMAN	By matching		By MS/MS																		2622366763	0	26825033315	0	0	0	0	0	0	0	0	0	0	0	0	0	0	0	0	0
ALHNHYTQKSLSLSPG	Unmodified	1.74e-126	132.65	0	2;3	sp|P01859|IGHG2_HUMAN;sp|P01857|IGHG1_HUMAN;sp|P0DOX5|IGG1_HUMAN											By MS/MS	By MS/MS									0	0	0	0	0	0	0	0	0	0	30850834700	22329408039	0	0	0	0	0	0	0	0
ALPAPIEKTISK	Unmodified	0.013937	52.071	0.00266312	2;3	sp|P01857|IGHG1_HUMAN;sp|P0DOX5|IGG1_HUMAN;sp|P01860|IGHG3_HUMAN													By matching						By MS/MS	By matching	0	0	0	0	0	0	0	0	0	0	0	0	4.88858e+08	0	0	0	0	0	8930511261	4509871294
ALPAPIEKTISKAK	Unmodified	0.014404	63.727	0.00266312	4	sp|P01857|IGHG1_HUMAN;sp|P0DOX5|IGG1_HUMAN																			By MS/MS		0	0	0	0	0	0	0	0	0	0	0	0	0	0	0	0	0	0	1871894669	0
ALPAPIEKTISKAKGQPR	Unmodified	7.37e-07	85.563	0	3;4;5	sp|P01857|IGHG1_HUMAN;sp|P0DOX5|IGG1_HUMAN			By MS/MS	By matching									By MS/MS						By MS/MS		0	0	2183011985	3815374206	0	0	0	0	0	0	0	0	6.91568e+08	0	0	0	0	0	2077655963	0
APHGPGLIYRQPN	Unmodified	0	166.69	0	2;3	sp|P02765|FETUA_HUMAN	By MS/MS	By MS/MS	By matching	By MS/MS	By MS/MS	By MS/MS	By MS/MS	By MS/MS	By MS/MS	By MS/MS	By MS/MS	By MS/MS	By MS/MS	By matching	By matching	By MS/MS	By matching	By MS/MS	By matching	By matching	9445579552	2375486681	2218593891	7.58253e+08	23370368048	29149970780	3218108486	5792341422	6028414597	6925589623	175000000000	116000000000	1343674958	1076281352	1324867693	5211898017	4.95866e+08	2744309875	1014879665	1570700150
APHGPGLIYRQPNCDD	Unmodified	5.46e-16	91.969	0	2;3	sp|P02765|FETUA_HUMAN	By matching	By MS/MS	By MS/MS	By MS/MS	By MS/MS	By MS/MS	By MS/MS	By MS/MS	By MS/MS	By MS/MS	By matching	By matching	By matching	By matching	By matching	By matching		By matching	By matching	By matching	1246404050	2070488150	9.84026e+08	3475626769	3137952000	3747580318	4556278678	2643788895	5174853355	4892326930	6741522456	1744342021	5.89321e+08	9.4603e+08	7.82316e+08	2737130114	0	2650882475	2571747553	5750572673
ARLTWASHEKMHEGDEGPGHHHKPGLGEG	Unmodified	0.0018307	47.73	0.00266312	4	sp|P06702|S10A9_HUMAN			By matching	By MS/MS								By matching									0	0	1291809366	4355802081	0	0	0	0	0	0	0	4.24663e+08	0	0	0	0	0	0	0	0
ARLTWASHEKMHEGDEGPGHHHKPGLGEGTP	Unmodified	6.8e-272	155.55	0	3;4;5;6	sp|P06702|S10A9_HUMAN	By matching		By MS/MS	By MS/MS	By matching	By matching	By MS/MS	By matching			By matching	By MS/MS				By matching					2109695749	0	129000000000	336000000000	4.40698e+08	204475781	5058092500	6940285456	0	0	19532035118	10936164388	0	0	0	1779581403	0	0	0	0
ATKAVCVLKGDGPVQGIINFEQKES	Acetyl (Protein N-term)	8.55e-52	106.1	0	3	sp|P00441|SODC_HUMAN	By matching	By MS/MS	By MS/MS	By MS/MS	By MS/MS	By MS/MS	By matching	By matching	By MS/MS	By matching	By matching	By matching	By MS/MS	By MS/MS	By MS/MS	By matching	By MS/MS	By MS/MS	By MS/MS	By MS/MS	2675072993	6186902185	8224592037	9857567493	2803985036	2100763983	2783859139	2641300825	2727227762	3344953926	1809642561	1995851156	2363287132	3539968816	2281545411	2439588425	6654076967	5402013713	3681883250	6819526981
ATVQQLEGRWRL	Acetyl (Protein N-term)	0.023112	63.473	0.00266312	2	sp|Q01469|FABP5_HUMAN			By MS/MS	By MS/MS																	0	0	4576826074	4810972799	0	0	0	0	0	0	0	0	0	0	0	0	0	0	0	0
ATVQQLEGRWRLV	Acetyl (Protein N-term)	0.033115	50.897	0.00266312	2	sp|Q01469|FABP5_HUMAN			By MS/MS																		0	0	1742789336	0	0	0	0	0	0	0	0	0	0	0	0	0	0	0	0	0
ATVQQLEGRWRLVDSKG	Acetyl (Protein N-term)	0.054862	56.817	0.00266312	3	sp|Q01469|FABP5_HUMAN			By MS/MS	By matching																	0	0	4753597810	4421957907	0	0	0	0	0	0	0	0	0	0	0	0	0	0	0	0
AVFPSIVGRPR	Unmodified	2.12e-20	92.538	0	3	sp|P60709|ACTB_HUMAN;sp|P63261|ACTG_HUMAN;sp|P63267|ACTH_HUMAN;sp|P68133|ACTS_HUMAN;sp|P68032|ACTC_HUMAN;sp|P62736|ACTA_HUMAN;sp|Q9BYX7|ACTBM_HUMAN;sp|Q6S8J3|POTEE_HUMAN;sp|P0CG38|POTEI_HUMAN;sp|A5A3E0|POTEF_HUMAN	By MS/MS																				1598174553	0	0	0	0	0	0	0	0	0	0	0	0	0	0	0	0	0	0	0
AVGDKLPECEAVCGKPKNPANPVQ	Unmodified	7.71e-11	78.758	0	3	sp|P00738|HPT_HUMAN;sp|P00739|HPTR_HUMAN					By matching	By MS/MS			By MS/MS	By MS/MS			By matching	By matching				By MS/MS	By matching	By matching	0	0	0	0	1703936848	1099206486	0	0	5347483718	6206445821	0	0	6755517507	1525345341	0	0	0	8261933049	12792823072	10856053142
AVGDKLPECEAVCGKPKNPANPVQR	Unmodified	9.21e-11	75.539	0	4;5	sp|P00738|HPT_HUMAN;sp|P00739|HPTR_HUMAN													By MS/MS						By MS/MS	By matching	0	0	0	0	0	0	0	0	0	0	0	0	4139184467	0	0	0	0	0	6412115350	2218679424
AVGNLRKCSTSSLLEACTFRRP	Unmodified	8.8e-20	94.632	0	4;5	sp|P02787|TRFE_HUMAN	By MS/MS	By MS/MS			By MS/MS	By matching	By matching	By matching	By MS/MS	By MS/MS			By matching	By matching	By matching	By MS/MS			By matching	By MS/MS	8389971313	14426537160	0	0	8146890872	7240388527	6443671129	5794629302	12944695187	19902812152	0	0	2662241438	2924935360	2018140426	6737787033	0	0	2152744991	21634222545
AVIALLLWGQ	Unmodified	0.065196	61.582	0.00266312	2	sp|P00738|HPT_HUMAN												By MS/MS									0	0	0	0	0	0	0	0	0	0	0	0	0	0	0	0	0	0	0	0
AVQGFHTGVHQAGKEAEKLGQGVN	Unmodified	0.010058	55.051	0.00266312	3	sp|Q6UWP8|SBSN_HUMAN			By MS/MS	By matching																	0	0	3905424473	1584362151	0	0	0	0	0	0	0	0	0	0	0	0	0	0	0	0
AVSAPKRPRVAPLQESIQAQEKN	Unmodified	6.71e-113	126.02	0	3;4	sp|Q92817|EVPL_HUMAN			By MS/MS	By MS/MS																	0	0	11267258730	34654937460	0	0	0	0	0	0	0	0	0	0	0	0	0	0	0	0
AVSEHQLLHDKGKSIQDLR	Unmodified	0.0014086	68.639	0.00266312	3;4	sp|P12272|PTHR_HUMAN					By matching	By MS/MS			By matching	By MS/MS	By matching	By MS/MS									0	0	0	0	1079420621	1029355783	0	0	2402992528	2690640520	2553507532	2244171366	0	0	0	0	0	0	0	0
AVTGVPVKGQDTVKGRVPFN	Unmodified	0.00066405	69.081	0.00266312	4	sp|P19957|ELAF_HUMAN			By MS/MS	By MS/MS																	0	0	3010187860	3474927940	0	0	0	0	0	0	0	0	0	0	0	0	0	0	0	0
CARPNKPGVYVRVSRFVTWIEGVMRNN	Unmodified	1.06e-19	84.947	0	5	sp|P00747|PLMN_HUMAN		By MS/MS				By matching	By matching		By MS/MS	By matching			By MS/MS	By MS/MS	By MS/MS	By MS/MS	By matching	By MS/MS		By matching	0	3.72518e+08	0	0	0	3.0671e+07	1.33167e+08	0	102265047	2.39697e+08	0	0	1.27385e+08	4.10953e+08	1.43772e+08	1.40675e+08	2.01735e+08	416456805	0	2.04176e+08
CCSINSPPLYCDSEIDAELKNIL	Unmodified	1.67e-145	123.12	0	2	sp|P02774|VTDB_HUMAN		By MS/MS											By matching	By MS/MS	By MS/MS			By MS/MS	By MS/MS		0	1133800672	0	0	0	0	0	0	0	0	0	0	6.17847e+08	5.61729e+08	2.52994e+08	0	0	1521568038	8.56147e+08	0
CDKLHVDPENFRLLGNVLVCVLAHHFGKEFTPPV	Unmodified	0.05865	29.71	0.00266312	5	sp|P68871|HBB_HUMAN																	By matching	By MS/MS			0	0	0	0	0	0	0	0	0	0	0	0	0	0	0	0	425311222	513926494	0	0
CEVTHQGLSSPVTKSFNRGEC	Unmodified	0	231.06	0	2;3;4	sp|P01834|IGKC_HUMAN;sp|P0DOX7|IGK_HUMAN	By MS/MS	By MS/MS	By MS/MS	By MS/MS	By MS/MS	By MS/MS	By MS/MS	By MS/MS	By MS/MS	By MS/MS	By MS/MS	By MS/MS	By MS/MS	By MS/MS	By MS/MS	By MS/MS	By MS/MS	By MS/MS	By MS/MS	By MS/MS	67327479788	122000000000	135000000000	74257585290	113000000000	73670919126	106000000000	91000446353	110000000000	97699287246	150000000000	106000000000	43653093331	55052402170	52308465476	75364112014	29917486624	109000000000	70113398448	103000000000
CPGDALFDLLRTWPHFTATVKPRPA	Unmodified	9.21e-11	75.539	0	4	sp|Q96PD5|PGRP2_HUMAN					By matching	By matching			By matching	By matching		By matching	By MS/MS			By matching			By matching	By matching	0	0	0	0	2.37323e+08	1.34e+08	0	0	153065589	2.03493e+08	0	2.53963e+08	2.96176e+08	0	0	2.15415e+08	0	0	1.07493e+08	1.9109e+08
CQVTHEGSTVEKTVAPTECS	Unmodified	3.3e-196	144.17	0	2;3	sp|P0DOY2|IGLC2_HUMAN;sp|P0CG04|IGLC1_HUMAN;sp|B9A064|IGLL5_HUMAN;sp|P0DOX8|IGL1_HUMAN;sp|P0DOY3|IGLC3_HUMAN	By matching	By matching	By matching	By MS/MS	By MS/MS	By MS/MS	By MS/MS	By MS/MS	By MS/MS	By MS/MS	By MS/MS	By MS/MS		By matching	By matching	By MS/MS			By MS/MS	By matching	2486539730	1167425141	1979657255	6056169870	8379117352	4431887829	3762261918	3922285109	5117309900	3725300209	6615488151	3712417178	0	1317348649	3.69114e+08	4255549744	0	0	2911528505	6.99074e+08
CSTSSLLEACTFRRP	Unmodified	0	183.81	0	2;3	sp|P02787|TRFE_HUMAN	By MS/MS	By MS/MS		By MS/MS	By MS/MS	By MS/MS	By MS/MS	By MS/MS	By MS/MS	By MS/MS	By MS/MS	By matching	By MS/MS	By MS/MS	By MS/MS	By MS/MS	By MS/MS	By MS/MS	By MS/MS	By MS/MS	35376599643	64505672235	0	35288542554	42665793499	27746403100	41206577668	45016908424	40686173287	38791579806	46586086383	11227789277	38563055289	44743221603	36608923362	35789700201	56960356831	49485194368	53645056304	53063668004
CSVMHEALHNHYTQKSLSLSPG	Unmodified	0	177.4	0	2;3;4;5	sp|P01859|IGHG2_HUMAN;sp|P01857|IGHG1_HUMAN;sp|P0DOX5|IGG1_HUMAN	By MS/MS	By MS/MS	By MS/MS	By MS/MS	By MS/MS	By MS/MS	By MS/MS	By MS/MS		By MS/MS	By MS/MS	By MS/MS	By MS/MS	By MS/MS	By MS/MS	By MS/MS	By MS/MS	By MS/MS	By MS/MS	By MS/MS	150000000000	235000000000	285000000000	222000000000	348000000000	251000000000	386000000000	367000000000	0	396000000000	280000000000	326000000000	253000000000	327000000000	318000000000	243000000000	375000000000	365000000000	322000000000	403000000000
CYCRIPACIAGERRYGTCIYQGRLWAFCC	Unmodified	8.37e-216	144.26	0	4;5	sp|P59665|DEF1_HUMAN;sp|P59666|DEF3_HUMAN		By matching	By matching	By MS/MS		By matching	By MS/MS	By matching	By matching		By matching	By matching	By matching	By MS/MS	By matching		By MS/MS	By matching	By MS/MS		0	34875544652	98847361907	94868386301	0	4549306915	66917454603	83925175949	4819633184	0	3413100877	31784801997	6067634374	51393604002	45605699325	0	57886381311	54990286446	5554191177	0
DAAQKTDTSHHDQDHPTFNKITPNLAEFAFSLYRQLAHQ	Unmodified	0.0068718	32.87	0.00266312	6	sp|P01009|A1AT_HUMAN				By MS/MS										By matching	By MS/MS					By matching	0	0	0	1846073667	0	0	0	0	0	0	0	0	0	4.61465e+08	1.89252e+08	0	0	0	0	4.45743e+08
DALSSVQESQVAQQAR	Unmodified	7.14e-11	75.018	0	2	sp|P02656|APOC3_HUMAN																			By MS/MS		0	0	0	0	0	0	0	0	0	0	0	0	0	0	0	0	0	0	0	0
DAPLQPVTPLQLFEGRRN	Unmodified	4.86e-24	98.573	0	2;3	sp|P0C0L5|CO4B_HUMAN;sp|P0C0L4|CO4A_HUMAN	By MS/MS	By MS/MS	By MS/MS	By MS/MS	By MS/MS	By MS/MS	By MS/MS	By MS/MS	By MS/MS	By MS/MS	By MS/MS	By MS/MS	By MS/MS	By MS/MS	By MS/MS	By MS/MS	By MS/MS	By MS/MS	By MS/MS	By MS/MS	10269740306	21419196422	43577491075	60670017218	2859313494	8925488945	21597673324	18383119710	6218012902	7382864792	14369880046	11145062090	8586802063	3092862955	6907518432	6662092801	15261671533	17987174648	1351065269	11983353112
DCYCRIPACIAGERRYGTCIYQGRLWAFCC	Unmodified	1.78e-92	116.99	0	4	sp|P59666|DEF3_HUMAN					By matching		By MS/MS	By matching									By matching	By matching		By matching	0	0	0	0	2329185021	0	14981065762	19324296545	0	0	0	0	0	0	0	0	11756570364	14529501854	0	5031893764
DDDIAALVVDNGSGMCKAGFAGDDAPRAVFPSIVGRPRHQGV	Acetyl (Protein N-term)	5.03e-21	67.71	0.00266312	4	sp|P60709|ACTB_HUMAN													By MS/MS								0	0	0	0	0	0	0	0	0	0	0	0	1800441244	0	0	0	0	0	0	0
DDPDAPLQPVTPLQLFEGRRN	Unmodified	7.66e-91	120.4	0	2;3	sp|P0C0L5|CO4B_HUMAN;sp|P0C0L4|CO4A_HUMAN	By MS/MS	By MS/MS	By MS/MS	By MS/MS	By MS/MS	By MS/MS	By MS/MS	By MS/MS	By MS/MS	By MS/MS	By MS/MS	By MS/MS	By MS/MS	By MS/MS	By MS/MS	By MS/MS	By MS/MS	By MS/MS	By MS/MS	By matching	12760397131	33998438093	70681800977	68542327572	18709203303	11746823822	27022212163	26193085736	5222806234	22070192975	41884744238	38950640176	17878424338	26012640773	18342835227	18506072690	37367550591	41211639739	27181649591	31860491665
DEAGSEADHEGTHSTKRGHAKSRPV	Unmodified	0.030752	47.564	0.00266312	5	sp|P02671|FIBA_HUMAN														By MS/MS							0	0	0	0	0	0	0	0	0	0	0	0	0	3148053151	0	0	0	0	0	0
DFLAEGGGVR	Unmodified	7.2e-181	140.11	0	2	sp|P02671|FIBA_HUMAN			By MS/MS	By MS/MS	By matching	By MS/MS	By MS/MS	By MS/MS	By MS/MS	By MS/MS		By matching		By MS/MS	By MS/MS	By matching	By matching	By MS/MS			0	0	9293393878	6933549866	22387896992	19531163092	14075236653	10615479473	49992720450	58391133752	0	2414709534	0	5266638711	3772651788	5514674946	4753066926	15956429805	0	0
DGLAHLDNLKGTFA	Unmodified	2.5e-34	103.79	0	2	sp|P68871|HBB_HUMAN																	By MS/MS	By MS/MS			0	0	0	0	0	0	0	0	0	0	0	0	0	0	0	0	1741024535	1656176255	0	0
DISKKEMPPTNPIR	Unmodified	0.13754	42.495	0.00266312	3	sp|P31947|1433S_HUMAN			By matching	By MS/MS																	0	0	1253848438	1875540962	0	0	0	0	0	0	0	0	0	0	0	0	0	0	0	0
DIVMTQSPDSLAVSLGERATIN	Unmodified	1.87e-150	133.84	0	2	sp|P06312|KV401_HUMAN							By MS/MS	By MS/MS			By MS/MS	By MS/MS							By MS/MS		0	0	0	0	0	0	0	0	0	0	2925505660	1974037060	0	0	0	0	0	0	0	0
DIVMTQSPDSLAVSLGERATINCKSSQSVLYS	Unmodified	2.47e-100	114.79	0	3	sp|P06312|KV401_HUMAN	By matching	By MS/MS	By MS/MS	By matching	By MS/MS	By MS/MS	By MS/MS		By MS/MS	By MS/MS			By matching	By MS/MS	By MS/MS	By MS/MS	By MS/MS	By MS/MS	By MS/MS	By MS/MS	4869299001	13689259182	23557497252	25515416917	3720946931	3248958804	3958455319	0	3449471890	3261140044	0	0	2685834493	2875401978	2560271805	2623455384	9889251851	5998251313	4990920152	9471602552
DIVMTQSPLSLPVTPGEPASISCRSSQSLLH	Unmodified	0.018423	40.479	0.00266312	3	sp|P01615|KVD28_HUMAN;sp|A0A075B6P5|KV228_HUMAN				By MS/MS																	0	0	0	5309354454	0	0	0	0	0	0	0	0	0	0	0	0	0	0	0	0
DIVMTQSPLSLPVTPGEPASISCRSSQSLLHSN	Unmodified	1.06e-17	66.828	0.00266312	3	sp|P01615|KVD28_HUMAN;sp|A0A075B6P5|KV228_HUMAN		By MS/MS			By MS/MS	By matching		By MS/MS						By MS/MS	By MS/MS			By MS/MS			0	4315003426	0	0	1262739805	1274870900	0	1516807566	0	0	0	0	0	2441350302	0	0	0	2510968754	0	0
DKLPECEAVCGKPKNPANPVQ	Unmodified	0.03702	43.164	0.00266312	3	sp|P00738|HPT_HUMAN;sp|P00739|HPTR_HUMAN	By matching	By matching		By matching	By matching	By matching	By matching	By matching	By matching	By matching		By matching		By matching	By matching	By matching		By matching	By matching	By MS/MS	6.27097e+08	9.75602e+08	0	2166603303	790335250	4.90457e+08	6.53998e+08	6.21674e+08	8.65549e+08	1198904651	0	7.79946e+08	0	8.94828e+08	9.47546e+08	9.73855e+08	0	1720145476	1243700770	3195986057
DLGTLSGIGTLDGFRHRHPDEAAF	Unmodified	0.052821	45.423	0.00266312	3	sp|P02671|FIBA_HUMAN											By MS/MS										0	0	0	0	0	0	0	0	0	0	1790343558	0	0	0	0	0	0	0	0	0
DLSHGSAQVKGHGKKVADALTNAV	Unmodified	0.0002305	61.963	0.00266312	3;4	sp|P69905|HBA_HUMAN																	By MS/MS	By MS/MS		By matching	0	0	0	0	0	0	0	0	0	0	0	0	0	0	0	0	14332199090	18460122439	0	8.5652e+08
DLVELAPGKFQLVAENRRYQ	Unmodified	0.0014065	72.359	0	3	sp|P19823|ITIH2_HUMAN		By matching	By matching	By MS/MS																By matching	0	1356173223	5376798341	5082002037	0	0	0	0	0	0	0	0	0	0	0	0	0	0	0	2147039813
DNIQGITKPAIR	Unmodified	1.48e-27	97.779	0	2	sp|P62805|H4_HUMAN	By MS/MS																				1744312869	0	0	0	0	0	0	0	0	0	0	0	0	0	0	0	0	0	0	0
DQAANEWGRSGKDPNHFRPAGLPEKY	Unmodified	0.050837	43.156	0.00266312	5	sp|P0DJI8|SAA1_HUMAN					By matching		By matching		By matching		By MS/MS	By matching					By matching				0	0	0	0	1637828823	0	2969676355	0	1698048324	0	9889754364	9496988633	0	0	0	0	1136645792	0	0	0
DQAGKEVEKLGQGAHHAAGQAGKELQNAHN	Unmodified	4.08e-16	75.695	0	5	sp|Q6UWP8|SBSN_HUMAN			By MS/MS	By MS/MS																	0	0	3379039825	8562637082	0	0	0	0	0	0	0	0	0	0	0	0	0	0	0	0
DRNTYEKYLGEEYVKAVGNLRKCSTSSLLEACTFRRP	Unmodified	4.72e-97	112.05	0	6	sp|P02787|TRFE_HUMAN			By matching	By MS/MS	By MS/MS	By MS/MS		By MS/MS					By MS/MS		By MS/MS			By MS/MS	By matching	By matching	0	0	12100951058	10242156468	2942489168	1867181922	0	2097071254	0	0	0	0	2161557603	0	1448251249	0	0	5379275838	2024800230	2625756239
DRVYIHPF	Unmodified	1.85e-49	85.642	0	2	sp|P01019|ANGT_HUMAN					By matching		By MS/MS														0	0	0	0	2981714815	0	5160065363	0	0	0	0	0	0	0	0	0	0	0	0	0
DRVYIHPFHL	Unmodified	0.058452	56.725	0.00266312	3	sp|P01019|ANGT_HUMAN			By matching			By matching	By MS/MS														0	0	2494250225	0	0	4067342527	2.55952e+08	0	0	0	0	0	0	0	0	0	0	0	0	0
DSGPRRYTIAALLSPYSYSTTAVVTNPKE	Unmodified	0	189.45	0	3;4	sp|P02766|TTHY_HUMAN	By MS/MS	By MS/MS	By MS/MS	By MS/MS	By MS/MS	By MS/MS	By MS/MS	By MS/MS	By MS/MS	By MS/MS	By MS/MS	By MS/MS	By MS/MS	By MS/MS	By MS/MS	By MS/MS	By MS/MS	By MS/MS	By MS/MS	By MS/MS	28268491321	67962431608	169000000000	193000000000	29570282754	18415135639	46528845478	41467833819	26688359109	21224492599	52711878745	36430927196	26604585879	35584622462	23220477089	23724973257	27884173298	29109532318	15306259883	27233123352
DSTFESKSYKMADEAGSEADHEGTHSTKRGHAKSRPV	Unmodified	4.76e-12	66.1	0.00266312	5;6	sp|P02671|FIBA_HUMAN	By matching			By matching		By matching	By MS/MS	By matching	By MS/MS	By matching	By matching	By MS/MS				By MS/MS			By matching	By matching	1406785287	0	0	3539569636	0	3036512179	4092331972	1772077831	4971606923	3550190484	2166017687	7493049623	0	0	0	2827796465	0	0	7477908434	5258159452
DVSSALDKLKEFGNTLEDKARE	Unmodified	1.33e-06	67.928	0.00266312	4	sp|P02654|APOC1_HUMAN		By matching			By matching	By matching		By matching	By matching	By matching		By MS/MS		By MS/MS	By matching						0	6.31566e+08	0	0	5.80633e+08	6.82205e+08	0	6.1278e+08	1332020311	1290200494	0	1554208140	0	614960933	477092419	0	0	0	0	0
DVSSALDKLKEFGNTLEDKARELIS	Unmodified	0.094212	39.645	0.00266312	4	sp|P02654|APOC1_HUMAN											By matching	By MS/MS									0	0	0	0	0	0	0	0	0	0	1924386293	9.08058e+07	0	0	0	0	0	0	0	0
DVVMTQSPLSLPVTLGQPASISCR	Unmodified	8.56e-44	95.926	0	2	sp|P06310|KV230_HUMAN;sp|A0A075B6S6|KVD30_HUMAN													By MS/MS								0	0	0	0	0	0	0	0	0	0	0	0	0	0	0	0	0	0	0	0
DYEKHKVYACEVTHQGLSSPVTKSFNRGEC	Unmodified	2.14e-45	99.987	0	5	sp|P01834|IGKC_HUMAN;sp|P0DOX7|IGK_HUMAN									By matching	By matching	By matching	By matching	By MS/MS	By MS/MS	By matching	By matching		By matching	By matching		0	0	0	0	0	0	0	0	2936376088	3024105153	4202259426	2867583112	2387712183	3470455277	1423350459	1831533656	0	1819333138	1408673472	0
EAGRFGQGVHHAAGQAGNEAGRFGQGVHHAAGQAGN	Unmodified	8.55e-07	49.744	0.00266312	6	sp|Q6UWP8|SBSN_HUMAN			By MS/MS	By MS/MS																	0	0	6665814942	5085379712	0	0	0	0	0	0	0	0	0	0	0	0	0	0	0	0
EALHNHYTQKSLSLSPG	Unmodified	2.63e-199	124.68	0	2;3;4	sp|P01859|IGHG2_HUMAN;sp|P01857|IGHG1_HUMAN;sp|P0DOX5|IGG1_HUMAN	By MS/MS		By matching	By matching	By MS/MS	By MS/MS	By matching	By MS/MS	By MS/MS	By matching	By MS/MS	By MS/MS				By MS/MS		By matching	By MS/MS	By matching	3399978384	0	1351284936	6.45753e+08	15499620413	13314778222	11627589793	10900606578	12483978683	12921107821	33526437965	22703297951	0	0	0	10534836471	0	2149638662	7439475415	9.82544e+08
EEAGARVQQNVPSGTDTGDPQSKPLG	Unmodified	1.5e-16	77.689	0	3	sp|O14791|APOL1_HUMAN	By MS/MS	By MS/MS	By MS/MS	By MS/MS	By MS/MS	By matching	By matching	By matching	By matching	By matching	By MS/MS	By MS/MS				By matching	By matching	By matching	By MS/MS	By matching	6098121944	4636896203	5477441348	6244387854	3366951265	2559927223	5527108034	3393784717	1879789734	1200536355	5978686697	5728511076	0	0	0	1320480880	1395637107	2337958792	2828876850	2245804450
EELGSKAKFAGRNFRNPLA	Unmodified	0.00034193	65.477	0.00266312	4	sp|P06733|ENOA_HUMAN			By MS/MS																		0	0	1985656530	0	0	0	0	0	0	0	0	0	0	0	0	0	0	0	0	0
EGDFLAEGGGVR	Unmodified	1.21e-76	117.86	0	2	sp|P02671|FIBA_HUMAN	By MS/MS	By matching	By MS/MS	By matching	By MS/MS	By MS/MS	By matching	By MS/MS	By MS/MS	By MS/MS				By MS/MS	By MS/MS	By MS/MS	By MS/MS	By MS/MS			4400098572	2393611090	12426773743	11850977639	19897617327	19334554389	10427470580	8795184560	54559309981	64257309539	0	0	0	12781498299	0	8006915878	4461418471	13113690197	0	0
EIVLTQSPATLSLSPGERATLSCRASQSVS	Unmodified	3.25e-07	66.925	0.00266312	3	sp|P04433|KV311_HUMAN;sp|A0A0A0MRZ8|KVD11_HUMAN		By MS/MS			By MS/MS	By MS/MS	By MS/MS													By matching	0	1919547091	0	0	1667505903	2037494211	0	0	0	0	0	0	0	0	0	0	0	0	0	3669129767
EIVLTQSPGTLSLSPGERATLS	Unmodified	0	173.56	0	2	sp|P01619|KV320_HUMAN	By MS/MS	By MS/MS	By MS/MS	By MS/MS	By MS/MS	By MS/MS	By MS/MS	By MS/MS	By matching	By MS/MS	By MS/MS	By MS/MS	By MS/MS		By MS/MS		By MS/MS	By MS/MS	By MS/MS		1589903273	3444170700	7408380354	9978231993	1709426443	1817510918	2549381189	3017714362	1528368907	2175300559	4724645363	3418019311	0	0	8.35395e+08	0	1440362119	1617269226	1823088867	0
EIVLTQSPGTLSLSPGERATLSCRASQSV	Unmodified	1.77e-15	74.123	0	3	sp|P01619|KV320_HUMAN		By MS/MS				By MS/MS		By matching											By MS/MS	By matching	0	2538975407	0	0	0	1055106062	0	2107995883	0	0	0	0	0	0	0	0	0	0	1101457273	3504163953
EIVLTQSPGTLSLSPGERATLSCRASQSVS	Unmodified	1.3e-44	98.491	0	3	sp|P01619|KV320_HUMAN		By MS/MS			By MS/MS	By MS/MS	By MS/MS			By matching			By MS/MS		By MS/MS		By MS/MS	By MS/MS	By MS/MS	By MS/MS	0	3532537443	0	0	2767221388	3295107236	2743725960	0	0	1721806169	0	0	1913979103	0	1301535457	0	3715820995	4446820866	4447485525	7588293191
EKAGAHLQGGAKRVIISAPSADAP	Unmodified	0	201.15	0	2;3;4	sp|P04406|G3P_HUMAN	By matching		By MS/MS	By MS/MS				By matching			By matching	By matching			By matching						3.80998e+08	0	49341966693	37146263373	0	0	0	2860136593	0	0	1050942303	1775491811	0	0	6.24957e+08	0	0	0	0	0
EKAGAHLQGGAKRVIISAPSADAPM	Unmodified	1.2e-40	101.75	0	3;4	sp|P04406|G3P_HUMAN			By MS/MS	By MS/MS																	0	0	28163492215	18259240928	0	0	0	0	0	0	0	0	0	0	0	0	0	0	0	0
EKKEGHFSALPSLPVGSHAKVSSPQPRGPR	Unmodified	8.87e-11	71.297	0.00266312	5;6	sp|P09681|GIP_HUMAN	By matching	By MS/MS	By matching	By matching	By MS/MS	By matching	By MS/MS	By MS/MS	By matching	By matching	By matching	By MS/MS	By matching	By MS/MS	By MS/MS	By matching	By matching	By MS/MS	By MS/MS	By matching	1707221926	4638126366	1810953510	1548255978	6659709829	6983978011	7095164415	7371836913	1213539814	1542756475	5937791190	5969298028	1693143361	2421587715	1892460060	1628092903	1649456476	2041153736	1803583077	3451391006
EKPAKYDDIKKVVKQASEGPLK	Unmodified	4.36e-60	109.85	0	3;4;5	sp|P04406|G3P_HUMAN			By MS/MS	By MS/MS																	0	0	2840863500	6743235394	0	0	0	0	0	0	0	0	0	0	0	0	0	0	0	0
EKPAKYDDIKKVVKQASEGPLKG	Unmodified	2.2e-154	136.47	0	3;4	sp|P04406|G3P_HUMAN			By MS/MS	By MS/MS																	0	0	7845189623	12293569432	0	0	0	0	0	0	0	0	0	0	0	0	0	0	0	0
EKQWINKAVGDKLPECEAVCGKPKNPANPVQ	Unmodified	2.87e-23	77.469	0	4;5	sp|P00738|HPT_HUMAN		By matching	By matching	By matching	By matching	By matching	By matching	By matching	By MS/MS	By MS/MS	By matching	By MS/MS		By MS/MS	By matching	By matching	By MS/MS	By matching	By matching	By matching	0	5394676905	3260398994	5510617248	3571230719	5491936415	3563086853	3687491374	10809316609	24618039474	2954388522	6546539685	0	11303111764	4727788963	7441710047	5211843096	6495958123	3269658123	14032501123
EKQWINKAVGDKLPECEAVCGKPKNPANPVQR	Unmodified	0.00095702	43.835	0.00266312	6	sp|P00738|HPT_HUMAN			By matching		By matching	By matching	By matching		By MS/MS	By matching		By matching	By matching	By matching	By matching	By matching		By matching	By matching	By matching	0	0	1781474315	0	3017979409	2415884042	1762430969	0	4013287084	5768671509	0	4351357603	3033817187	3659160784	4914614914	3584305296	0	2070157159	1676588810	4370217694
ELAGNAARDNKKTRIIPRHLQL	Unmodified	1.59e-06	63.869	0.00266312	4;5	sp|Q99878|H2A1J_HUMAN;sp|Q96KK5|H2A1H_HUMAN;sp|Q9BTM1|H2AJ_HUMAN;sp|Q16777|H2A2C_HUMAN;sp|Q93077|H2A1C_HUMAN;sp|Q8IUE6|H2A2B_HUMAN;sp|Q7L7L0|H2A3_HUMAN;sp|Q6FI13|H2A2A_HUMAN;sp|P20671|H2A1D_HUMAN;sp|P0C0S8|H2A1_HUMAN;sp|P04908|H2A1B_HUMAN;sp|P16104|H2AX_HUMAN			By matching	By MS/MS																	0	0	1774957861	5872843690	0	0	0	0	0	0	0	0	0	0	0	0	0	0	0	0
ELEKALNSIIDVY	Unmodified	3.9e-74	117.95	0	2	sp|P05109|S10A8_HUMAN			By MS/MS	By MS/MS																	0	0	7528676158	9488585703	0	0	0	0	0	0	0	0	0	0	0	0	0	0	0	0
ELEKALNSIIDVYHKYS	Unmodified	0.0086281	64.89	0.00266312	3	sp|P05109|S10A8_HUMAN			By MS/MS	By MS/MS																	0	0	10474940710	12564948085	0	0	0	0	0	0	0	0	0	0	0	0	0	0	0	0
ELEKALNSIIDVYHKYSL	Unmodified	0.046476	53.453	0.00266312	3	sp|P05109|S10A8_HUMAN			By MS/MS	By matching																	0	0	5771405814	5561515305	0	0	0	0	0	0	0	0	0	0	0	0	0	0	0	0
ELIGEAAKSVKLERPVRGH	Unmodified	1.92e-11	90.385	0	5	sp|Q9HCY8|S10AE_HUMAN			By MS/MS	By MS/MS																	0	0	10938332972	5418138858	0	0	0	0	0	0	0	0	0	0	0	0	0	0	0	0
ELRIETKGQYDEEEMTMQQAKRRQ	Unmodified	0.00070097	60.735	0.00266312	5	sp|P32926|DSG3_HUMAN		By matching			By matching	By MS/MS	By matching					By matching	By MS/MS	By matching	By matching	By matching		By matching	By MS/MS	By MS/MS	0	1526058800	0	0	1052172270	1379455807	1249197379	0	0	0	0	2669546243	1293992858	2117280141	1190700331	1267795026	0	1536372921	1386853435	2419700038
ENNPVRGPYGKMHINKCAMCQS	Unmodified	0.068912	42.029	0.00266312	3	sp|Q9NQ38|ISK5_HUMAN			By MS/MS																		0	0	1736376318	0	0	0	0	0	0	0	0	0	0	0	0	0	0	0	0	0
ERIAGEASRLAHYNKRSTITS	Unmodified	1.17e-06	65.374	0.00266312	4;5	sp|Q99879|H2B1M_HUMAN;sp|Q99877|H2B1N_HUMAN;sp|Q93079|H2B1H_HUMAN;sp|Q5QNW6|H2B2F_HUMAN;sp|Q16778|H2B2E_HUMAN;sp|P62807|H2B1C_HUMAN;sp|P58876|H2B1D_HUMAN;sp|P33778|H2B1B_HUMAN;sp|P23527|H2B1O_HUMAN;sp|P06899|H2B1J_HUMAN;sp|O60814|H2B1K_HUMAN;sp|Q6DRA6|H2B2D_HUMAN;sp|Q6DN03|H2B2C_HUMAN				By MS/MS																	0	0	0	11987249322	0	0	0	0	0	0	0	0	0	0	0	0	0	0	0	0
ERIAGEASRLAHYNKRSTITSREIQ	Unmodified	6.24e-259	155.87	0	4;5;6	sp|Q99879|H2B1M_HUMAN;sp|Q99877|H2B1N_HUMAN;sp|Q93079|H2B1H_HUMAN;sp|Q5QNW6|H2B2F_HUMAN;sp|Q16778|H2B2E_HUMAN;sp|P62807|H2B1C_HUMAN;sp|P58876|H2B1D_HUMAN;sp|P33778|H2B1B_HUMAN;sp|P23527|H2B1O_HUMAN;sp|P06899|H2B1J_HUMAN;sp|O60814|H2B1K_HUMAN			By MS/MS	By MS/MS																	0	0	32078536215	96109972754	0	0	0	0	0	0	0	0	0	0	0	0	0	0	0	0
ERIAGEASRLAHYNKRSTITSREIQTA	Unmodified	0.042589	42.557	0.00266312	5;6	sp|Q99879|H2B1M_HUMAN;sp|Q99877|H2B1N_HUMAN;sp|Q93079|H2B1H_HUMAN;sp|Q5QNW6|H2B2F_HUMAN;sp|Q16778|H2B2E_HUMAN;sp|P62807|H2B1C_HUMAN;sp|P58876|H2B1D_HUMAN;sp|P33778|H2B1B_HUMAN;sp|P23527|H2B1O_HUMAN;sp|P06899|H2B1J_HUMAN;sp|O60814|H2B1K_HUMAN			By MS/MS	By MS/MS																	0	0	19412825837	9153963012	0	0	0	0	0	0	0	0	0	0	0	0	0	0	0	0
ERKAPDAGGCLHADPDLGVLCPTGCQLQEALLQQERPI	Unmodified	0.012445	25.621	0.00266312	4	sp|P02675|FIBB_HUMAN																		By MS/MS			0	0	0	0	0	0	0	0	0	0	0	0	0	0	0	0	0	3031817667	0	0
ERRAQSLQSAKAAYEHFHRGHDHVLQ	Unmodified	0.0047913	57.238	0.00266312	6	sp|O60437|PEPL_HUMAN			By MS/MS	By MS/MS																	0	0	3917526459	2385103883	0	0	0	0	0	0	0	0	0	0	0	0	0	0	0	0
ETECPQYIRKKGADVW	Unmodified	0	162.78	0	2;3	sp|P05109|S10A8_HUMAN			By MS/MS	By MS/MS	By matching		By matching	By matching			By matching	By matching									0	0	12275757514	23300128517	1021530352	0	2984047969	1792096785	0	0	4163201920	5449364590	0	0	0	0	0	0	0	0
ETVAEKALQEYRKKHREE	Unmodified	0.04643	42.633	0.00266312	4	sp|P10909|CLUS_HUMAN					By matching	By matching					By MS/MS	By MS/MS									0	0	0	0	6.00029e+08	6.04899e+08	0	0	0	0	2352377787	2338591278	0	0	0	0	0	0	0	0
EVQLVESGGGLIQPGGSLRLS	Unmodified	7.49e-254	153.56	0	2	sp|A0A0C4DH42|HV366_HUMAN		By MS/MS	By MS/MS	By MS/MS				By matching		By MS/MS	By MS/MS	By MS/MS								By matching	0	1107147130	0	0	0	0	0	6.9889e+08	0	1997842772	2653941119	1884747158	0	0	0	0	0	0	0	2511884842
EVQLVESGGGLIQPGGSLRLSCAASG	Unmodified	1.62e-73	102.46	0	2	sp|A0A0C4DH42|HV366_HUMAN		By MS/MS	By MS/MS	By MS/MS		By MS/MS	By MS/MS	By MS/MS	By MS/MS	By MS/MS	By MS/MS	By MS/MS		By MS/MS				By MS/MS	By MS/MS	By MS/MS	0	3026325172	0	7531281730	0	1042872631	3986781114	1999035575	0	0	0	1651262382	0	0	0	0	0	2203603218	2188946416	5201290895
EVQLVESGGGLVKPGGSLRLS	Unmodified	8.03e-199	144.95	0	2	sp|A0A0B4J1V1|HV321_HUMAN;sp|A0A0B4J1V0|HV315_HUMAN		By MS/MS		By MS/MS			By matching		By MS/MS		By MS/MS	By MS/MS					By matching	By MS/MS		By matching	0	1789682833	0	6637362778	0	0	1715797765	0	1106457347	0	3041430963	1.05794e+08	0	0	0	0	1595816016	1531774817	0	2222506470
EVQLVESGGGLVKPGGSLRLSCAASG	Unmodified	3.18e-57	106.72	0	2;3	sp|A0A0B4J1V1|HV321_HUMAN;sp|A0A0B4J1V0|HV315_HUMAN		By matching											By matching				By matching	By MS/MS		By MS/MS	0	4164923482	0	0	0	0	0	0	0	0	0	0	2132883425	0	0	0	1471689330	1471847886	0	8298646597
EVQLVESGGGLVQPGGSLRLS	Unmodified	0	167.34	0	2	sp|P01766|HV313_HUMAN;sp|P01780|HV307_HUMAN;sp|P01764|HV323_HUMAN;sp|P01763|HV348_HUMAN;sp|A0A0B4J1X5|HV374_HUMAN;sp|A0A0B4J1Y9|HV372_HUMAN;sp|A0A0J9YX35|HV64D_HUMAN	By MS/MS	By MS/MS	By MS/MS	By MS/MS	By MS/MS	By MS/MS	By MS/MS	By MS/MS	By MS/MS		By MS/MS	By MS/MS	By MS/MS	By MS/MS	By MS/MS	By MS/MS	By MS/MS	By MS/MS	By MS/MS	By MS/MS	2386431275	4073604346	10284412017	10069895083	3785158551	3516292026	3535059225	4027813597	2593217910	0	8104924806	6536834261	1168569329	2026698597	1670201600	1626092174	3508007310	3635634559	3456822795	4333894330
EVQLVESGGGLVQPGGSLRLSCAASG	Unmodified	0	175.46	0	2	sp|P01766|HV313_HUMAN;sp|P01780|HV307_HUMAN;sp|P01764|HV323_HUMAN;sp|P01763|HV348_HUMAN;sp|A0A0B4J1X5|HV374_HUMAN;sp|A0A0B4J1Y9|HV372_HUMAN	By MS/MS	By MS/MS	By MS/MS	By MS/MS	By MS/MS	By MS/MS	By MS/MS	By MS/MS	By MS/MS		By MS/MS	By MS/MS	By MS/MS		By MS/MS	By MS/MS	By MS/MS	By MS/MS	By MS/MS	By MS/MS	1657594244	3401155984	8022478537	9878881782	3323899536	0	2644287511	2454809967	0	0	2426226012	2140877923	1857314173	0	1809578802	1829199473	3577606916	4029404018	3282675759	5730094621
EVQLVESGGVVVQPGGSLRLSCAASG	Unmodified	0.0014779	48.286	0.00266312	2	sp|P0DP04|HV43D_HUMAN;sp|A0A0B4J1X8|HV343_HUMAN																	By MS/MS	By MS/MS			0	0	0	0	0	0	0	0	0	0	0	0	0	0	0	0	1788261635	1523589182	0	0
EVQLVQSGAEVKKPGATVKIS	Unmodified	0.0030806	54.225	0.00266312	3	sp|A0A0G2JMI3|HV692_HUMAN							By matching	By MS/MS					By matching								0	0	0	0	0	0	1347264263	8.78146e+08	0	0	0	0	5.90955e+08	0	0	0	0	0	0	0
EVQLVQSGAEVKKPGESLK	Unmodified	0.0003418	65.423	0.00266312	3	sp|A0A0C4DH38|HV551_HUMAN																			By MS/MS	By matching	0	0	0	0	0	0	0	0	0	0	0	0	0	0	0	0	0	0	2325817556	1954948972
EVQLVQSGAEVKKPGESLKIS	Unmodified	1.09e-06	63.869	0	3	sp|A0A0C4DH38|HV551_HUMAN		By MS/MS			By matching	By MS/MS	By MS/MS	By MS/MS	By MS/MS	By matching			By MS/MS	By matching	By MS/MS	By matching	By MS/MS	By MS/MS		By MS/MS	0	4387993126	0	0	4091910435	3817758702	4823435651	3603697751	2917453144	3998869356	0	0	2740894857	3421610866	2471984638	1186598790	3877973792	5302472351	0	8396001270
EVQLVQSGAEVKKPGESLKISCKGSG	Unmodified	3.83e-29	92.886	0	3;4	sp|A0A0C4DH38|HV551_HUMAN	By matching	By matching	By MS/MS	By MS/MS	By MS/MS		By MS/MS	By MS/MS					By matching	By MS/MS	By MS/MS	By MS/MS	By matching	By matching	By MS/MS	By MS/MS	1523658849	3864312533	3560673042	1731349215	7462188727	0	8288425803	5715411441	0	0	0	0	4091938930	6946277276	4943465099	3646327883	3571843891	11271922356	7909763328	13212707637
EVQLVQSGAEVKKPGESLRIS	Unmodified	3.78e-75	118.37	0	3	sp|A0A0J9YXX1|HV5X1_HUMAN	By matching	By matching			By MS/MS	By MS/MS	By MS/MS	By MS/MS	By MS/MS	By MS/MS	By MS/MS	By matching	By MS/MS	By MS/MS	By MS/MS	By MS/MS	By MS/MS	By MS/MS	By MS/MS	By MS/MS	1627773126	2094517343	0	0	3086083650	3023404932	3028176576	3669760300	2543973992	2524883246	6142596936	2090733232	0	3733497120	2219531520	2295469274	3049822219	5165034531	1850157284	3874917404
EVQLVQSGAEVKKPGESLRISCKGSG	Unmodified	0.0023907	58.952	0.00266312	3	sp|A0A0J9YXX1|HV5X1_HUMAN																	By MS/MS		By MS/MS		0	0	0	0	0	0	0	0	0	0	0	0	0	0	0	0	1517251705	0	1988722783	0
EVTHQGLSSPVTKSFNRGEC	Unmodified	0	176.1	0	2;3;4	sp|P01834|IGKC_HUMAN;sp|P0DOX7|IGK_HUMAN	By MS/MS	By matching	By matching	By MS/MS	By MS/MS	By MS/MS	By MS/MS	By matching	By MS/MS	By MS/MS	By MS/MS	By MS/MS	By matching	By matching	By matching	By MS/MS	By matching	By MS/MS	By MS/MS	By MS/MS	6361467639	5773567256	3739823801	1470569471	6130379843	7297186596	8225512722	4564035586	10337165188	13979725704	6604328863	5358780632	9.49784e+08	1819971061	2393332873	8091279935	1711224279	9605488793	5952158893	14021758539
FDLSHGSAQVKGHGKKVADAL	Unmodified	1.44e-109	128.05	0	3;4	sp|P69905|HBA_HUMAN																	By MS/MS	By MS/MS	By matching	By MS/MS	0	0	0	0	0	0	0	0	0	0	0	0	0	0	0	0	2897471489	46654076340	3349334318	7578893430
FDLSHGSAQVKGHGKKVADALTNAV	Unmodified	9.57e-18	87.802	0	3	sp|P69905|HBA_HUMAN																	By MS/MS	By matching			0	0	0	0	0	0	0	0	0	0	0	0	0	0	0	0	13474148747	19211988158	0	0
FDLSHGSAQVKGHGKKVADALTNAVAH	Unmodified	4.61e-85	116.74	0	4	sp|P69905|HBA_HUMAN																	By MS/MS	By MS/MS			0	0	0	0	0	0	0	0	0	0	0	0	0	0	0	0	6568863012	7420631689	0	0
FGTQTYTCNVDHKPSNTKVDKTVERK	Unmodified	0.0063636	56.688	0.00266312	5	sp|P01859|IGHG2_HUMAN					By matching	By matching			By matching	By matching	By matching	By MS/MS						By matching	By matching		0	0	0	0	5.16521e+08	3.29265e+08	0	0	2.41207e+08	2.00222e+08	6105836930	3625576740	0	0	0	0	0	9.55799e+08	1.9886e+08	0
FGTQTYTCNVDHKPSNTKVDKTVERKC	Unmodified	0.019239	45.941	0.00266312	5	sp|P01859|IGHG2_HUMAN	By matching				By matching	By matching			By matching	By matching	By matching	By MS/MS				By matching		By matching	By matching		3.49601e+08	0	0	0	1164093457	956064428	0	0	2.3439e+08	1.59008e+08	4080820122	2341086959	0	0	0	2.70102e+08	0	5.68093e+08	2.96182e+08	0
FKSTEQKYLTLNT	Unmodified	2.67e-12	68.676	0.00266312	2	sp|P06276|CHLE_HUMAN			By MS/MS																		0	0	0	0	0	0	0	0	0	0	0	0	0	0	0	0	0	0	0	0
FLAEGGGVR	Unmodified	1.94e-25	93.162	0	2	sp|P02671|FIBA_HUMAN				By MS/MS	By MS/MS			By matching	By MS/MS	By MS/MS					By matching		By matching	By MS/MS			0	0	0	4630674879	1533459988	0	0	9.45095e+08	1666473197	1399524679	0	0	0	0	2.52067e+08	0	1225110684	623977807	0	0
FLAKKQKQNRPIPQWIRM	Unmodified	2.14e-16	93.424	0	4	sp|Q59GN2|R39L5_HUMAN;sp|P62891|RL39_HUMAN									By MS/MS				By MS/MS				By MS/MS	By MS/MS			0	0	0	0	0	0	0	0	2766659784	0	0	0	6.87259e+08	0	0	0	1503607621	1251189445	0	0
FLKKENKNEKVIEHIME	Unmodified	0.12399	39.585	0.00266312	3	sp|P06702|S10A9_HUMAN				By MS/MS																	0	0	0	1790749692	0	0	0	0	0	0	0	0	0	0	0	0	0	0	0	0
FLSALEEYTKKLN	Unmodified	1.57e-106	113.69	0	2	sp|P02647|APOA1_HUMAN									By matching	By MS/MS											0	0	0	0	0	0	0	0	5.13502e+08	7.00996e+08	0	0	0	0	0	0	0	0	0	0
FLSALEEYTKKLNTQ	Unmodified	1.98e-148	135.47	0	2;3	sp|P02647|APOA1_HUMAN		By MS/MS			By MS/MS	By matching			By MS/MS	By MS/MS	By matching	By matching	By MS/MS	By MS/MS			By MS/MS	By MS/MS	By matching		0	2842456737	0	0	2447061586	1054259552	0	0	3544935006	4195071844	3393933160	1032934430	3056399959	4185316993	0	0	2350230427	3768070046	2224610605	0
FLSYFVELGTQPATQ	Unmodified	8.13e-28	83.877	0	2	sp|P02652|APOA2_HUMAN									By MS/MS												0	0	0	0	0	0	0	0	0	0	0	0	0	0	0	0	0	0	0	0
FMETVAEKALQEYRKKHREE	Unmodified	0.010858	52.451	0.00266312	4	sp|P10909|CLUS_HUMAN												By matching					By matching	By matching	By MS/MS		0	0	0	0	0	0	0	0	0	0	0	4531647411	0	0	0	0	3785765397	6498484554	7273345589	0
FMGVVSLGSPSGEVSHPRKT	Unmodified	0.00013027	65.855	0.00266312	3	sp|P02765|FETUA_HUMAN									By matching	By MS/MS	By matching	By matching									0	0	0	0	0	0	0	0	5226126048	6699140911	8697023468	5911989809	0	0	0	0	0	0	0	0
FRRYARTEGNCTALTRGELKRL	Unmodified	1.74e-06	76.015	0	5;6	sp|Q9UBG3|CRNN_HUMAN			By MS/MS	By MS/MS		By matching						By matching				By matching					0	0	9784506927	86665296816	0	2165699468	0	0	0	0	0	1330105274	0	0	0	7.80684e+08	0	0	0	0
FVELGTQPATQ	Unmodified	0.024585	55.353	0.00266312	2	sp|P02652|APOA2_HUMAN	By matching												By matching	By MS/MS		By matching					9194844777	0	0	0	0	0	0	0	0	0	0	0	1767547653	3954330429	0	4000790301	0	0	0	0
FVNVVPTFGKKKGPNANS	Unmodified	4.26e-06	82.877	0	2;3	sp|P62861|RS30_HUMAN					By MS/MS	By MS/MS			By MS/MS	By MS/MS							By MS/MS	By MS/MS			0	0	0	0	2424537613	2754160237	0	0	12277412436	14110262045	0	0	0	0	0	0	7770724571	11986396904	0	0
GAAAGPVVPPCPGRIRHFKV	Unmodified	0.0011749	73.279	0	3	sp|P02765|FETUA_HUMAN															By matching		By MS/MS	By MS/MS		By matching	0	0	0	0	0	0	0	0	0	0	0	0	0	0	2036094764	0	6492022683	8126011087	0	2770915413
GAVIALLLWGQ	Unmodified	0.0039562	52.549	0.00266312	2	sp|P00738|HPT_HUMAN						By matching			By MS/MS	By MS/MS										By matching	0	0	0	0	0	9.71192e+08	0	0	1409113786	1753962682	0	0	0	0	0	0	0	0	0	2025312901
GDVIEVHGKHEERQDEHGFISREFHRKY	Unmodified	0.0038075	48.18	0.00266312	5;6	sp|P02511|CRYAB_HUMAN			By MS/MS	By MS/MS																	0	0	10365298791	15094709601	0	0	0	0	0	0	0	0	0	0	0	0	0	0	0	0
GEGEEGELAPPEDLLGRPQA	Unmodified	0.0027341	58.246	0.00266312	3	sp|Q8NC44|RETR2_HUMAN	By matching		By matching	By MS/MS	By matching																11473341407	0	7.92949e+08	17070066660	6.7868e+08	0	0	0	0	0	0	0	0	0	0	0	0	0	0	0
GELAKHAVSEGTKAVTKYTSS	Unmodified	0.056898	38.949	0.00266312	4	sp|Q99879|H2B1M_HUMAN;sp|Q99877|H2B1N_HUMAN;sp|Q93079|H2B1H_HUMAN;sp|Q5QNW6|H2B2F_HUMAN;sp|Q16778|H2B2E_HUMAN;sp|P62807|H2B1C_HUMAN;sp|P58876|H2B1D_HUMAN;sp|P33778|H2B1B_HUMAN;sp|P23527|H2B1O_HUMAN;sp|Q99880|H2B1L_HUMAN;sp|Q8N257|H2B3B_HUMAN;sp|Q96A08|H2B1A_HUMAN			By MS/MS	By matching																	0	0	1961762867	2514620218	0	0	0	0	0	0	0	0	0	0	0	0	0	0	0	0
GFKSHALQLNNRQI	Unmodified	0.0007585	79.886	0	3	sp|P0C0L5|CO4B_HUMAN;sp|P0C0L4|CO4A_HUMAN	By matching				By matching	By MS/MS					By MS/MS										6.47571e+08	0	0	0	1981876679	2181946993	0	0	0	0	3089547185	0	0	0	0	0	0	0	0	0
GGLSEAKPATPEIQ	Unmodified	1.64e-174	127.03	0	2	sp|P01040|CYTA_HUMAN			By MS/MS	By MS/MS																	0	0	0	0	0	0	0	0	0	0	0	0	0	0	0	0	0	0	0	0
GHPDTLNQGEFKELVRKDLQNF	Unmodified	7.9e-07	77.959	0	3;4	sp|P06702|S10A9_HUMAN			By MS/MS	By MS/MS																	0	0	27993857547	20429105433	0	0	0	0	0	0	0	0	0	0	0	0	0	0	0	0
GHRPLDKKREEAPSLRPAPPPISGGGY	Unmodified	0.027598	43.696	0.00266312	4	sp|P02675|FIBB_HUMAN																		By MS/MS			0	0	0	0	0	0	0	0	0	0	0	0	0	0	0	0	0	2052421616	0	0
GHRPLDKKREEAPSLRPAPPPISGGGYRARPA	Unmodified	1.5e-05	49.087	0.00266312	6	sp|P02675|FIBB_HUMAN										By matching								By MS/MS		By matching	0	0	0	0	0	0	0	0	0	3.16403e+08	0	0	0	0	0	0	0	4440302676	0	3972607782
GKVGAHAGEYGAEALERM	Unmodified	1.79e-10	89.011	0	3	sp|P69905|HBA_HUMAN																	By MS/MS	By MS/MS			0	0	0	0	0	0	0	0	0	0	0	0	0	0	0	0	1955487864	1788055928	0	0
GLCRDQCQVDSQCPGQMKCCRNGCGKVSCVTPNF	Unmodified	8.16e-06	50.099	0.00266312	4	sp|Q14508|WFDC2_HUMAN			By MS/MS	By MS/MS																	0	0	3767234281	3486109206	0	0	0	0	0	0	0	0	0	0	0	0	0	0	0	0
GLLPVLESFKVSFLSALEEYTKKLNTQ	Unmodified	0	171.05	0	3;4	sp|P02647|APOA1_HUMAN		By MS/MS	By MS/MS	By MS/MS																	0	12415629928	30568373932	31549806611	0	0	0	0	0	0	0	0	0	0	0	0	0	0	0	0
GLSSPVTKSFNRGEC	Unmodified	0	186.05	0	2;3	sp|P01834|IGKC_HUMAN;sp|P0DOX7|IGK_HUMAN	By MS/MS	By MS/MS	By MS/MS	By MS/MS	By MS/MS	By MS/MS	By MS/MS	By MS/MS	By MS/MS	By MS/MS	By MS/MS	By MS/MS	By matching	By matching	By matching	By MS/MS	By matching	By MS/MS	By MS/MS	By matching	17288459456	6405461229	7995171493	18110157376	29509730864	27615330632	15248819067	15806108327	13009616008	14799159622	38817909485	39053240375	1896002028	2425649018	1661658584	9504794694	2749849395	4652522838	7641558710	4678999860
GLTQPPSVSKGLRQTATLTCTGN	Unmodified	1.4e-132	130.19	0	2;3	sp|A0A075B6I4|LVX54_HUMAN					By matching		By matching	By matching					By matching	By MS/MS			By MS/MS	By MS/MS	By MS/MS	By matching	0	0	0	0	5942070118	0	3968294806	3952885511	0	0	0	0	4698108084	0	0	0	22277784666	25549286445	21369171993	44097638339
GNTEGLQKSLAELGGHLDQQVEEFR	Unmodified	4.27e-11	76.799	0	3	sp|P06727|APOA4_HUMAN			By MS/MS																		0	0	8587755036	0	0	0	0	0	0	0	0	0	0	0	0	0	0	0	0	0
GNVFSCSVMHEALHNHYTQKSLSLSPG	Unmodified	1.58e-160	135.3	0	3	sp|P01859|IGHG2_HUMAN;sp|P01857|IGHG1_HUMAN;sp|P0DOX5|IGG1_HUMAN	By matching		By MS/MS	By matching	By MS/MS	By MS/MS	By matching	By matching	By MS/MS	By MS/MS	By MS/MS	By MS/MS	By MS/MS	By MS/MS	By MS/MS	By MS/MS	By MS/MS	By MS/MS	By matching	By MS/MS	21426325060	0	234000000000	208000000000	14179456122	9597508412	24393280214	27484022300	18395462029	22472149390	38851387347	13946232371	42696296922	15770906832	47686833989	31127335641	45284567327	44841615094	64253396150	175000000000
GNVLVCVL	Unmodified	3.93e-06	75.311	0	1	sp|P68871|HBB_HUMAN;sp|P02042|HBD_HUMAN																	By MS/MS	By matching			0	0	0	0	0	0	0	0	0	0	0	0	0	0	0	0	3228574497	3782874929	0	0
GNVLVCVLA	Unmodified	2.11e-08	81.297	0	1	sp|P68871|HBB_HUMAN;sp|P02042|HBD_HUMAN																	By MS/MS	By matching			0	0	0	0	0	0	0	0	0	0	0	0	0	0	0	0	2088283715	2116037137	0	0
GNVLVCVLAHHFGKEFTPPVQ	Unmodified	0.11459	30.042	0.00266312	3	sp|P68871|HBB_HUMAN																	By MS/MS	By matching			0	0	0	0	0	0	0	0	0	0	0	0	0	0	0	0	2013561421	2161613943	0	0
GPRRYTIAALLSPYSYSTTAVVTNPK	Unmodified	1.86e-22	73.574	0	3	sp|P02766|TTHY_HUMAN	By matching	By MS/MS	By MS/MS	By MS/MS																	8.96303e+08	2506417081	6902993169	7711346708	0	0	0	0	0	0	0	0	0	0	0	0	0	0	0	0
GPRRYTIAALLSPYSYSTTAVVTNPKE	Unmodified	8.92e-16	76.161	0	3;4	sp|P02766|TTHY_HUMAN		By MS/MS	By MS/MS	By MS/MS	By MS/MS	By MS/MS	By MS/MS	By MS/MS	By MS/MS		By MS/MS	By MS/MS	By MS/MS		By MS/MS			By MS/MS		By matching	0	3668798551	14613405979	13570097343	2920663871	0	2981364473	2333523702	1801183900	0	6570194572	5569526985	1495960101	0	1452284673	0	0	1518839493	0	3346986512
GPTGTGESKCPLMVKVLDAVRG	Unmodified	0.031612	48.597	0.00266312	3	sp|P02766|TTHY_HUMAN						By matching									By MS/MS						0	0	0	0	0	4.22654e+08	0	0	0	0	0	0	0	0	9.2217e+08	0	0	0	0	0
GPTGTGESKCPLMVKVLDAVRGSPAINVAVHVFR	Unmodified	2.16e-17	72.152	0	5	sp|P02766|TTHY_HUMAN													By MS/MS						By MS/MS	By matching	0	0	0	0	0	0	0	0	0	0	0	0	1078446239	0	0	0	0	0	9.67066e+08	5.43561e+08
GPVPGERQLAHSKMVPI	Unmodified	0.14959	43.592	0.00266312	3	sp|Q8NBK3|SUMF1_HUMAN											By MS/MS		By MS/MS								0	0	0	0	0	0	0	0	0	0	0	0	0	0	0	0	0	0	0	0
GPVVPPCPGRIRHFKV	Unmodified	7.4e-107	107.65	0	2;3;4;5	sp|P02765|FETUA_HUMAN	By MS/MS	By MS/MS	By MS/MS	By MS/MS	By MS/MS	By MS/MS	By MS/MS	By MS/MS	By MS/MS	By MS/MS	By MS/MS	By MS/MS	By MS/MS	By MS/MS	By MS/MS	By MS/MS	By MS/MS	By MS/MS		By MS/MS	19568810633	30796322560	47272216879	31308710555	28257770625	27399607195	22945384837	19730681316	23496172856	29102042364	24621326608	49201878916	12713506577	30665732754	23740900805	7471054067	8541098127	38943410429	0	35591525577
GRFGQGVHHAAGQAGNEAGRFGQGVHHAAGQAGN	Unmodified	1.01e-05	55.765	0.00266312	5	sp|Q6UWP8|SBSN_HUMAN			By MS/MS																		0	0	2021135000	0	0	0	0	0	0	0	0	0	0	0	0	0	0	0	0	0
GRPEAQPPPLSSEHKEPVAGDAVPGPKDGSAPEVRGA	Unmodified	0.01348	40.864	0.00266312	5	sp|O15240|VGF_HUMAN	By matching	By matching		By matching	By MS/MS		By matching	By matching	By matching	By matching	By MS/MS		By MS/MS	By MS/MS	By MS/MS	By matching	By matching	By MS/MS	By MS/MS	By matching	1372809983	2835444806	0	1507840359	2183261620	0	2055170607	2117176004	1228737188	1324028509	1919266150	0	1662270334	1779466824	1544633273	1561335258	4335863344	3926780411	2416817027	4755339352
GRPQGPPQQGGHQQGPPPPPPGKPQGPPPQGGRPQGPPQGQSPQ	Unmodified	4.99e-09	48.614	0.00266312	4;5;6	sp|P02810|PRPC_HUMAN	By matching	By matching	By MS/MS	By MS/MS	By matching	By MS/MS	By MS/MS	By MS/MS	By matching	By matching	By MS/MS	By MS/MS	By MS/MS	By matching				By MS/MS		By matching	3.68053e+08	7976790045	51478949759	67850486716	10730659995	6157675326	17178551127	14157404451	8645166304	9738886546	15922990283	11627560320	8439716901	5.9567e+08	0	0	0	6066970223	0	5.27313e+08
GSTGNRNPGSSGTGGTATWKPGSSGP	Unmodified	1.34e-09	69.845	0.00266312	3	sp|P02671|FIBA_HUMAN					By matching	By matching						By MS/MS									0	0	0	0	1178599294	8.52408e+08	0	0	0	0	0	8527370542	0	0	0	0	0	0	0	0
GVVSLGSPSGEVSHPRKT	Unmodified	4.49e-11	90.385	0	3	sp|P02765|FETUA_HUMAN											By MS/MS	By MS/MS									0	0	0	0	0	0	0	0	0	0	2525215456	2108018130	0	0	0	0	0	0	0	0
HAADQAGKEVEKLGQGAHHAAGQAGKEL	Unmodified	0.053961	39.795	0.00266312	3	sp|Q6UWP8|SBSN_HUMAN				By MS/MS																	0	0	0	3629136238	0	0	0	0	0	0	0	0	0	0	0	0	0	0	0	0
HAADQAGKEVEKLGQGAHHAAGQAGKELQNAHN	Unmodified	2.14e-05	51.125	0.00266312	5;6	sp|Q6UWP8|SBSN_HUMAN			By MS/MS	By MS/MS																	0	0	5684312894	6133506962	0	0	0	0	0	0	0	0	0	0	0	0	0	0	0	0
HAGMETTYTVLQNEDTKSG	Unmodified	0	324.63	0	2;3	sp|P00450|CERU_HUMAN	By MS/MS	By MS/MS	By MS/MS	By MS/MS	By MS/MS	By MS/MS	By MS/MS	By MS/MS	By MS/MS	By MS/MS	By MS/MS	By MS/MS	By MS/MS	By MS/MS	By MS/MS	By MS/MS	By MS/MS	By MS/MS	By MS/MS	By MS/MS	68228789703	88735792204	18024717766	18027462594	53488612139	50877963051	64675244298	45974958378	56233972055	64512014594	116000000000	98810461321	38821568605	48536187791	38950549982	34839354114	33361017017	26378460938	58930629605	127000000000
HEALHNHYTQKSLSLSPG	Unmodified	0	177.58	0	2;3;4	sp|P01859|IGHG2_HUMAN;sp|P01857|IGHG1_HUMAN;sp|P0DOX5|IGG1_HUMAN	By matching	By matching			By MS/MS	By MS/MS		By matching	By matching	By matching	By MS/MS	By MS/MS			By matching	By matching					3.24294e+08	9.23238e+08	0	0	5944399036	4915763691	0	5.42828e+08	4.80635e+08	6.22038e+08	65450533543	50699287217	0	0	5.06727e+08	5.52034e+08	0	0	0	0
HFGKEFTPPVQ	Unmodified	0	163.12	0	2;3	sp|P68871|HBB_HUMAN																	By MS/MS	By MS/MS	By matching		0	0	0	0	0	0	0	0	0	0	0	0	0	0	0	0	5075402255	28850320548	6.12779e+08	0
HFGKEFTPPVQA	Unmodified	1.96e-202	147.24	0	2	sp|P68871|HBB_HUMAN																	By MS/MS	By MS/MS	By matching	By matching	0	0	0	0	0	0	0	0	0	0	0	0	0	0	0	0	13708610264	17975047781	1499796921	4225327085
HFRPAGLPEKY	Unmodified	0.0073517	51.064	0.00266312	3	sp|P0DJI8|SAA1_HUMAN;sp|P0DJI9|SAA2_HUMAN						By matching					By MS/MS	By MS/MS									0	0	0	0	0	1.93182e+08	0	0	0	0	6721829595	3973446872	0	0	0	0	0	0	0	0
HGNFLPLCTFPLAVDMAA	Oxidation (M)	0.0030278	65.467	0.00266312	3	sp|O75677|RFPL1_HUMAN		By matching	By matching	By MS/MS		By matching		By matching	By matching					By matching			By matching		By matching	By matching	0	24436377379	12451598328	14049960025	0	22388815965	0	21389108684	27378880563	0	0	0	0	28762722567	0	0	26766047996	0	20159565031	40973560457
HGSPVDICTAKPRDIPMN	Unmodified	3.48e-33	101.9	0	3	sp|P01008|ANT3_HUMAN		By matching			By matching	By MS/MS		By matching	By matching		By matching	By matching	By matching	By matching	By matching		By matching			By matching	0	2966129172	0	0	2057666353	1702385600	0	2801795641	2021472048	0	3325533292	4896155413	1271707228	1987463516	1941813482	0	283476781	0	0	4125555330
HGSPVDICTAKPRDIPMNPMCIYRSPEK	Unmodified	1.94e-37	95.652	0	4;5	sp|P01008|ANT3_HUMAN			By matching	By matching			By MS/MS	By matching	By matching					By MS/MS				By MS/MS	By MS/MS		0	0	9473682430	11393477489	0	0	618098665	1066953065	1971269072	0	0	0	0	8.51459e+08	0	0	0	6437850222	1102655722	0
HHFGKEFTPPVQAA	Unmodified	3.15e-55	92.295	0	2	sp|P68871|HBB_HUMAN																		By MS/MS		By MS/MS	0	0	0	0	0	0	0	0	0	0	0	0	0	0	0	0	0	4122629304	0	1332617619
HKSYSCQVTHEGSTVEKTVAPTECS	Unmodified	1.06e-51	105.24	0	3;4	sp|P0DOY3|IGLC3_HUMAN		By matching	By matching	By MS/MS	By matching	By matching	By MS/MS			By matching	By matching	By matching	By matching	By matching	By matching	By matching		By matching	By MS/MS	By MS/MS	0	1069381111	9.01432e+08	3361717617	5744444717	6016772423	4247676595	0	0	4274269196	3722081853	5802457165	4.93879e+08	6.97637e+08	584202230	5185221635	0	8733870268	20420744259	18769980928
HKVYACEVTHQGLSSPVTKSFNRGEC	Unmodified	1.34e-161	137.9	0	3;4;5	sp|P01834|IGKC_HUMAN;sp|P0DOX7|IGK_HUMAN	By MS/MS	By MS/MS	By MS/MS	By MS/MS					By MS/MS	By MS/MS	By MS/MS	By MS/MS	By MS/MS	By MS/MS	By MS/MS	By MS/MS		By matching	By MS/MS	By MS/MS	3993210927	12075284699	9227712162	6414902166	0	0	0	0	10587257894	16112084583	27519459192	11899312197	21282777278	20905553220	10101485938	9748550129	0	1484126338	9060274358	33319468935
HLARAPKATAPTELNCDDFKKGE	Unmodified	0.070894	43.768	0.00266312	5	sp|Q9NQ38|ISK5_HUMAN			By MS/MS	By matching																	0	0	3103693798	1314381156	0	0	0	0	0	0	0	0	0	0	0	0	0	0	0	0
HLGTALKANPFGGASHA	Unmodified	1.8e-24	99.915	0	2;3	sp|P62266|RS23_HUMAN					By matching				By MS/MS	By MS/MS								By MS/MS			0	0	0	0	6.66869e+08	0	0	0	8435649111	7992962993	0	0	0	0	0	0	0	2347761343	0	0
HLKVFKSLPGQN	Unmodified	0.093628	58.172	0.00266312	3	sp|P01040|CYTA_HUMAN			By matching	By MS/MS							By matching	By matching									0	0	1936834845	3927536285	0	0	0	0	0	0	1326379773	1356032622	0	0	0	0	0	0	0	0
HQGLSSPVTKSFNRGEC	Unmodified	3.41e-07	85.988	0	3	sp|P01834|IGKC_HUMAN;sp|P0DOX7|IGK_HUMAN						By matching					By matching	By MS/MS									0	0	0	0	0	3.2293e+08	0	0	0	0	3078781755	1822031631	0	0	0	0	0	0	0	0
HQYSVKLGHPDTLNQGEFKEL	Unmodified	2.92e-47	107.06	0	4	sp|P06702|S10A9_HUMAN				By MS/MS																	0	0	0	11972108024	0	0	0	0	0	0	0	0	0	0	0	0	0	0	0	0
HRIHWESASLL	Unmodified	3.29e-18	82.417	0	3	sp|P01024|CO3_HUMAN			By MS/MS																		0	0	0	0	0	0	0	0	0	0	0	0	0	0	0	0	0	0	0	0
HRIHWESASLLR	Unmodified	0.0066349	62.162	0	3;4	sp|P01024|CO3_HUMAN	By MS/MS	By matching		By MS/MS	By MS/MS	By matching		By matching	By MS/MS	By MS/MS	By MS/MS					By matching					4703131576	1075203885	0	4.6952e+08	1336899236	8.48339e+08	0	7.64667e+08	1644599307	2127901540	2649346118	0	0	0	0	3.94844e+08	0	0	0	0
HRSYSCQVTHEGSTVEKTVAPTECS	Unmodified	1.95e-178	140.45	0	3;4	sp|P0DOY2|IGLC2_HUMAN;sp|P0CG04|IGLC1_HUMAN;sp|B9A064|IGLL5_HUMAN;sp|P0DOX8|IGL1_HUMAN		By matching	By MS/MS	By MS/MS	By MS/MS	By MS/MS	By MS/MS	By matching	By MS/MS	By MS/MS	By MS/MS	By MS/MS	By matching		By matching	By matching		By MS/MS	By MS/MS	By MS/MS	0	8364291541	25975825620	36105007943	13520039382	14892836125	17116532544	10126159034	19641499141	15408461869	16123857456	12305091360	1817734893	0	5180428750	12372839150	0	6717778722	35988183370	60809071495
HVDPENFRLLGNVLVCVLAHHFGKEFTPPV	Unmodified	0.0016271	55.662	0.00266312	5	sp|P68871|HBB_HUMAN																	By MS/MS	By MS/MS			0	0	0	0	0	0	0	0	0	0	0	0	0	0	0	0	8.63075e+08	4.23612e+08	0	0
HVQPQPQPKPQVQLHVQ	Unmodified	0.0067233	66.246	0.00266312	3	sp|Q15942|ZYX_HUMAN					By MS/MS	By MS/MS															0	0	0	0	9.74087e+08	7.21663e+08	0	0	0	0	0	0	0	0	0	0	0	0	0	0
HVQPQPQPKPQVQLHVQSQT	Unmodified	2.13e-24	96.143	0	3	sp|Q15942|ZYX_HUMAN					By matching	By MS/MS	By matching		By MS/MS	By matching	By matching	By matching	By matching			By MS/MS			By MS/MS	By matching	0	0	0	0	7133145763	4890641468	4.82463e+08	0	1177907137	9.22231e+08	1116847742	6.13059e+08	4.26161e+08	0	0	2470833137	0	0	4728914408	9268164857
HVTDHIHAGMETTYTVLQNEDTKSG	Unmodified	0	169.08	0	3;4	sp|P00450|CERU_HUMAN	By MS/MS	By MS/MS	By matching	By matching	By MS/MS	By matching	By MS/MS	By MS/MS	By MS/MS	By MS/MS		By matching			By MS/MS	By MS/MS	By MS/MS	By MS/MS	By MS/MS	By MS/MS	20349574984	45204407267	17096898884	22458039393	14615629354	5926387034	29225660853	19804751447	19098156137	19210730762	0	8314313373	0	0	4368422102	9792899613	25872532886	24923236965	25705077784	47435225089
HVTLSQPKIVKWDRDM	Unmodified	2.22e-33	103.6	0	3;4	sp|P61769|B2MG_HUMAN		By matching		By matching	By matching	By MS/MS	By MS/MS	By matching	By matching	By matching		By MS/MS	By matching	By matching		By matching	By MS/MS	By MS/MS	By MS/MS		0	242000000000	0	5872727219	2404775073	0	41027677910	54786158101	2928039664	2629192925	0	9668913290	3293221928	3078104473	0	86608206776	2453620075	2082738783	2880162202	0
HWESASLL	Unmodified	8.13e-194	138.07	0	1;2	sp|P01024|CO3_HUMAN	By MS/MS	By MS/MS	By matching	By MS/MS	By matching	By MS/MS	By MS/MS	By MS/MS	By MS/MS				By MS/MS	By MS/MS	By MS/MS	By MS/MS	By matching	By MS/MS		By MS/MS	12385407697	19301264968	588000000000	755000000000	10724005941	9155411900	1499448324	20899216275	7121740233	0	0	0	6.7576e+08	7.54169e+08	8059004919	5901482476	5387689234	5489933495	0	3302673351
HWESASLLR	Unmodified	0	170.69	0	2	sp|P01024|CO3_HUMAN			By MS/MS	By MS/MS																	0	0	0	0	0	0	0	0	0	0	0	0	0	0	0	0	0	0	0	0
HYTQKSLSLSLG	Unmodified	1.65e-48	107.09	0	2	sp|P01861|IGHG4_HUMAN	By MS/MS	By matching	By matching						By MS/MS	By MS/MS	By MS/MS	By matching	By matching	By matching	By MS/MS	By MS/MS	By MS/MS	By MS/MS		By MS/MS	24367265933	45803086826	3495508506	0	0	0	0	0	21665110624	23677222679	42738101511	24932772532	14688013454	15304944924	38667650115	58941464713	7329877811	28208607199	0	61530167486
HYTQKSLSLSPG	Unmodified	0	164.64	0	1;2;3	sp|P01859|IGHG2_HUMAN;sp|P01857|IGHG1_HUMAN;sp|P0DOX5|IGG1_HUMAN	By MS/MS	By MS/MS	By MS/MS	By MS/MS	By MS/MS	By MS/MS	By MS/MS	By MS/MS	By MS/MS	By MS/MS	By MS/MS	By MS/MS	By MS/MS	By MS/MS	By MS/MS	By MS/MS	By MS/MS	By MS/MS	By MS/MS	By MS/MS	48485280729	168000000000	72463999342	123000000000	90591616592	39198860004	26481338560	66257018891	52353477558	46702559609	559000000000	515000000000	27798204257	32707987589	26772130863	32537182399	52990273157	68718909829	19479341915	44338675081
IAYQKKKLCFKENAEQGEVDMESHRNAN	Unmodified	0.0069381	52.465	0.00266312	5	sp|P14209|CD99_HUMAN					By matching		By MS/MS	By matching		By matching		By matching						By matching	By matching	By matching	0	0	0	0	8.77004e+08	0	1261660729	7.74591e+08	0	6.24306e+08	0	1100225371	0	0	0	0	0	7.73745e+08	7.77008e+08	1378945015
IDVKKMTVTDQVNCPKLS	Unmodified	0.048468	52.814	0.00266312	3	sp|P05090|APOD_HUMAN					By matching	By MS/MS	By matching		By matching					By matching						By MS/MS	0	0	0	0	2588759663	3837419573	2176017394	0	2941171375	0	0	0	0	3073172892	0	0	0	0	0	4289782592
IEQNTKSPLFMGKVVNPTQK	Unmodified	3.22e-31	90.729	0	3	sp|P01009|A1AT_HUMAN																		By MS/MS			0	0	0	0	0	0	0	0	0	0	0	0	0	0	0	0	0	0	0	0
IFMGRVANPCVK	Unmodified	4.05e-176	139.31	0	2;3	sp|P01008|ANT3_HUMAN			By matching	By matching	By MS/MS	By MS/MS	By MS/MS	By MS/MS							By matching	By matching	By MS/MS	By MS/MS	By matching	By MS/MS	0	0	6.11895e+08	1233666390	3496372613	4624946652	29681855237	30674757624	0	0	0	0	0	0	8.07721e+08	1339954638	3453135434	20526742595	4072825575	5724320482
IHWESASLL	Unmodified	1.12e-18	89.142	0	2	sp|P01024|CO3_HUMAN	By matching		By MS/MS	By MS/MS																	3.70398e+08	0	10576307768	8475283438	0	0	0	0	0	0	0	0	0	0	0	0	0	0	0	0
IHWESASLLR	Unmodified	2.32e-53	109.44	0	3	sp|P01024|CO3_HUMAN			By MS/MS																		0	0	15096451038	0	0	0	0	0	0	0	0	0	0	0	0	0	0	0	0	0
IKVRAGDNKYMHLKVFKSLPGQN	Unmodified	1.9e-10	77.576	0	5	sp|P01040|CYTA_HUMAN				By MS/MS																	0	0	0	4331226589	0	0	0	0	0	0	0	0	0	0	0	0	0	0	0	0
INQELIQAKKLLQDISEARCKGLQ	Unmodified	1.23e-09	69.765	0.00266312	2;3	sp|Q63HN8|RN213_HUMAN			By MS/MS								By MS/MS		By matching	By MS/MS	By MS/MS						0	0	880000000000	0	0	0	0	0	0	0	266000000000	0	3440000000000	541000000000	3140000000000	0	0	0	0	0
IPGGLSEAKPATPEIQE	Unmodified	0	169.15	0	2	sp|P01040|CYTA_HUMAN			By MS/MS	By MS/MS																	0	0	32310232346	27270642794	0	0	0	0	0	0	0	0	0	0	0	0	0	0	0	0
ITHRIHWESASLLR	Unmodified	3.9e-127	130.03	0	2;3;4	sp|P01024|CO3_HUMAN	By MS/MS	By matching	By MS/MS	By MS/MS	By matching		By matching		By matching	By matching					By matching	By matching					3133183231	3459711765	3984035660	6261509168	9.19324e+08	0	1814401349	0	2312509135	5.63853e+08	0	0	0	0	2.65282e+08	1084061449	0	0	0	0
KAVGDKLPECEAVCGKPKNPANPVQ	Unmodified	1.03e-40	102.21	0	3;4	sp|P00738|HPT_HUMAN;sp|P00739|HPTR_HUMAN		By matching	By MS/MS	By MS/MS	By MS/MS	By matching	By matching	By matching	By MS/MS	By MS/MS	By matching	By matching	By MS/MS		By MS/MS	By matching		By matching	By MS/MS	By matching	0	19317667148	47264976375	31379758185	23256916430	18609559800	18798488439	13448161500	30295522196	35748252381	27303494160	19435342984	1526803413	0	4047988986	3333614002	0	31564212200	32626740584	31706738423
KAVGDKLPECEAVCGKPKNPANPVQR	Unmodified	2.22e-09	68.445	0.00266312	4;5	sp|P00738|HPT_HUMAN;sp|P00739|HPTR_HUMAN	By matching		By matching	By matching	By matching	By MS/MS	By matching	By matching	By matching	By matching	By matching	By matching			By matching	By matching		By MS/MS	By matching	By matching	2511316480	0	7962278918	8463636286	5950720388	5147325051	4559260341	2913615800	9486554892	10932418513	3025282818	2547535196	0	0	4.17039e+08	2226177374	0	6268579377	3967816648	7202902969
KDAVEDLESVGKGAVHDVKDVLDSVL	Unmodified	0.029169	46.145	0.00266312	4	sp|P81605|DCD_HUMAN		By matching			By matching	By matching	By matching	By matching	By matching	By matching		By matching	By matching	By MS/MS	By matching	By matching					0	3.26789e+08	0	0	3.10235e+08	4.72189e+08	1.3181e+08	2.18109e+08	1406015292	1054120747	0	7.20004e+08	2.11303e+08	3.4405e+08	296092524	2.6581e+08	0	0	0	0
KEKHYYIGIIETTWDYA	Unmodified	0.014268	73.279	0	2	sp|P00450|CERU_HUMAN		By MS/MS		By MS/MS																	0	1885758601	0	0	0	0	0	0	0	0	0	0	0	0	0	0	0	0	0	0
KEKHYYIGIIETTWDYASDH	Unmodified	0.016395	49.188	0.00266312	3	sp|P00450|CERU_HUMAN	By matching	By MS/MS																			1158275969	1578586780	0	0	0	0	0	0	0	0	0	0	0	0	0	0	0	0	0	0
KFLASVSTVLTSKYR	Unmodified	1.02e-126	130.29	0	3	sp|P69905|HBA_HUMAN																			By MS/MS	By MS/MS	0	0	0	0	0	0	0	0	0	0	0	0	0	0	0	0	0	0	6.80264e+08	3295153541
KITHRIHWESASLL	Unmodified	9.05e-25	98.592	0	3;4	sp|P01024|CO3_HUMAN	By matching	By matching	By MS/MS	By MS/MS	By matching	By matching			By matching	By matching		By matching	By matching		By matching	By matching					4747269798	6290235917	6365334022	8621105787	2496467936	1839028648	0	0	2934531746	3302171437	0	2936029461	6303564917	0	2725081985	2983186387	0	0	0	0
KITHRIHWESASLLR	Unmodified	0	196.18	0	2;3;4	sp|P01024|CO3_HUMAN	By MS/MS	By matching	By matching	By MS/MS	By matching	By matching	By MS/MS	By matching	By MS/MS	By MS/MS	By matching	By matching				By matching			By matching		13263721227	6327140821	3366213790	30699564481	2071739677	2025178860	3447696509	3205892532	4571384819	2160655018	3781816862	7053994720	0	0	0	935974187	0	0	8.43749e+08	0
KLPECEAVCGKPKNPANPVQ	Unmodified	2.49e-72	115.42	0	2	sp|P00738|HPT_HUMAN;sp|P00739|HPTR_HUMAN																		By matching	By MS/MS	By MS/MS	0	0	0	0	0	0	0	0	0	0	0	0	0	0	0	0	0	1151193325	936360593	2119646222
KLPECEAVCGKPKNPANPVQR	Unmodified	0.073468	37.4	0.00266312	4	sp|P00738|HPT_HUMAN;sp|P00739|HPTR_HUMAN											By matching		By matching	By matching	By matching	By MS/MS	By matching		By matching		0	0	0	0	0	0	0	0	0	0	6.70082e+08	0	6.40786e+08	6.90458e+08	3.6312e+08	2821994352	4.63401e+08	0	1022400965	0
KPFVFLMIEQNTKSPLFMGKVVNPTQK	Unmodified	0	262.09	0	3;4;5	sp|P01009|A1AT_HUMAN	By MS/MS	By MS/MS	By MS/MS	By MS/MS	By MS/MS	By MS/MS	By MS/MS	By MS/MS	By MS/MS	By MS/MS	By MS/MS	By MS/MS	By MS/MS	By MS/MS	By MS/MS	By MS/MS	By MS/MS	By MS/MS	By MS/MS	By MS/MS	47279825080	95021927576	224000000000	282000000000	26365024998	22081614867	62310785826	77396137010	41420221201	44832069365	104000000000	84511136376	39852650450	48761009879	41227753861	30956606800	39429925323	43716848231	12049371440	42697745284
KPGVYTDVAYYLAWIREHTVS	Unmodified	3e-150	134.87	0	3;4	sp|P00748|FA12_HUMAN	By MS/MS	By MS/MS		By MS/MS	By matching	By matching		By matching	By matching		By matching	By matching				By matching			By MS/MS	By MS/MS	5207939311	1351662624	0	4742720486	1.77317e+08	1.96726e+08	0	2.00089e+08	2.70093e+08	0	1881127644	5.15081e+08	0	0	0	253295576	0	0	3.01232e+08	5.53935e+08
KPGVYVRVSRFVTWIEGVMRNN	Unmodified	1.59e-06	63.869	0.00266312	3;4	sp|P00747|PLMN_HUMAN	By MS/MS	By MS/MS	By MS/MS	By matching					By MS/MS	By MS/MS	By matching		By MS/MS	By MS/MS	By MS/MS	By MS/MS	By MS/MS	By matching			7333621256	1626235112	2597789434	4410427226	0	0	0	0	3.6518e+08	3.81063e+08	1096957953	0	3.82689e+08	6.9082e+08	8.59623e+08	9.99531e+08	6.11767e+08	5.27317e+08	0	0
KSPLFMGKVVNPTQK	Unmodified	0.11002	40.857	0.00266312	3	sp|P01009|A1AT_HUMAN							By MS/MS	By MS/MS		By matching								By matching	By matching	By matching	0	0	0	0	0	0	8.01739e+08	5.02762e+08	0	6.60283e+08	0	0	0	0	0	0	0	1134114655	6.18234e+08	1861219922
KVRAGDNKYMHLKVFKSLPG	Unmodified	0.020827	46.494	0.00266312	5	sp|P01040|CYTA_HUMAN			By MS/MS	By matching																	0	0	8.83714e+08	1395678281	0	0	0	0	0	0	0	0	0	0	0	0	0	0	0	0
KVRAGDNKYMHLKVFKSLPGQN	Unmodified	8.8e-20	94.632	0	5	sp|P01040|CYTA_HUMAN			By MS/MS	By MS/MS																	0	0	3473683558	5379004425	0	0	0	0	0	0	0	0	0	0	0	0	0	0	0	0
LASVSTVLTSKYR	Unmodified	0.026151	71.558	0.00266312	3	sp|P69905|HBA_HUMAN																			By MS/MS		0	0	0	0	0	0	0	0	0	0	0	0	0	0	0	0	0	0	2736348323	0
LDQIVPVSRDFTLEEVSPDG	Unmodified	0.0064061	55.437	0.00266312	2	sp|P32019|I5P2_HUMAN							By MS/MS	By MS/MS													0	0	0	0	0	0	2192416538	2039902840	0	0	0	0	0	0	0	0	0	0	0	0
LFLGRVVNPTLL	Unmodified	8.52e-62	113.38	0	2	sp|Q9UK55|ZPI_HUMAN			By MS/MS																		0	0	14895785639	0	0	0	0	0	0	0	0	0	0	0	0	0	0	0	0	0
LFMGKVVNPTQK	Unmodified	1.75e-05	64.827	0.00266312	3	sp|P01009|A1AT_HUMAN			By MS/MS																		0	0	0	0	0	0	0	0	0	0	0	0	0	0	0	0	0	0	0	0
LIKTVETRDGQVINETSQ	Unmodified	0.024397	57.525	0.00266312	2;3	sp|P08670|VIME_HUMAN					By matching				By MS/MS	By MS/MS	By matching										0	0	0	0	5.12262e+08	0	0	0	2850392887	3107361868	6.18546e+08	0	0	0	0	0	0	0	0	0
LIRPQDMKGASRSPEDSSPDAARIRV	Unmodified	1.84e-05	63.272	0.00266312	5	sp|P35318|ADML_HUMAN				By matching	By matching	By MS/MS	By MS/MS	By matching			By matching		By MS/MS	By MS/MS		By MS/MS			By matching	By matching	0	0	0	6.55618e+08	2092200892	1770679818	2652069651	2062781645	0	0	2845224433	0	3104536921	4043534031	0	2907625537	0	0	1012110834	2935411240
LLERMRKDW	Oxidation (M)	0.013892	69.825	0.00266312	2	sp|Q0GE19|NTCP7_HUMAN	By MS/MS																				1776656171	0	0	0	0	0	0	0	0	0	0	0	0	0	0	0	0	0	0	0
LLPVLESFKVSFLSALEEYTKKLNTQ	Unmodified	3.59e-160	134.56	0	3	sp|P02647|APOA1_HUMAN		By matching		By MS/MS																	0	1387255354	0	5884257900	0	0	0	0	0	0	0	0	0	0	0	0	0	0	0	0
LMIEQNTKSPLFMGKVVNPTQK	Unmodified	0	177.22	0	3	sp|P01009|A1AT_HUMAN	By matching		By MS/MS										By matching					By MS/MS			2491621189	0	32890507031	0	0	0	0	0	0	0	0	0	5.94402e+08	0	0	0	0	10368976093	0	0
LMPEENFTADHPFLFFIRHNSSGSILFLGRFSSP	Unmodified	0.0010327	44.955	0.00266312	4	sp|P30740|ILEU_HUMAN			By MS/MS					By matching										By MS/MS		By matching	0	0	5004636431	0	0	0	0	3.3526e+08	0	0	0	0	0	0	0	0	0	1520052180	0	3.69706e+08
LQGAKIPKPEASFSPR	Unmodified	0.079249	43.657	0.00266312	3	sp|Q14624|ITIH4_HUMAN						By matching			By MS/MS	By matching							By matching	By matching			0	0	0	0	0	6.00858e+08	0	0	1218113781	1308945194	0	0	0	0	0	0	6.73437e+08	1281102382	0	0
LRKCSTSSLLEACTFRRP	Unmodified	2.79e-281	158.92	0	3;4;5	sp|P02787|TRFE_HUMAN	By matching	By MS/MS	By MS/MS	By MS/MS	By MS/MS	By MS/MS	By MS/MS	By MS/MS	By MS/MS	By MS/MS	By MS/MS	By MS/MS	By MS/MS	By MS/MS	By matching	By MS/MS	By matching	By matching	By matching	By MS/MS	62071693160	154000000000	113000000000	140000000000	127000000000	135000000000	143000000000	118000000000	140000000000	152000000000	138000000000	110000000000	91177943562	119000000000	95362464022	104000000000	46082032025	119000000000	86333785629	222000000000
LTWASHEKMHEGDEGPGHHHKPGLGEGTP	Unmodified	0.039578	39.795	0.00266312	4	sp|P06702|S10A9_HUMAN			By matching	By MS/MS																	0	0	3396417035	16366578651	0	0	0	0	0	0	0	0	0	0	0	0	0	0	0	0
MARLTWASHEKMHEGDEGPGHHHKPGLGEG	Unmodified	0.069583	37.135	0.00266312	5	sp|P06702|S10A9_HUMAN			By matching	By MS/MS																	0	0	4765182617	14301538518	0	0	0	0	0	0	0	0	0	0	0	0	0	0	0	0
MARLTWASHEKMHEGDEGPGHHHKPGLGEGTP	Unmodified	2e-224	145.26	0	3;4;5	sp|P06702|S10A9_HUMAN		By matching	By MS/MS	By MS/MS			By matching	By matching			By matching	By matching									0	8.45778e+08	181000000000	235000000000	0	0	2500422289	1749656602	0	0	3628737696	2976145214	0	0	0	0	0	0	0	0
MERASLIQKAKLAEQAERYEDMAAFM	Acetyl (Protein N-term)	0.011044	55.051	0.00266312	4	sp|P31947|1433S_HUMAN			By MS/MS	By MS/MS																	0	0	7976242747	8407497011	0	0	0	0	0	0	0	0	0	0	0	0	0	0	0	0
MEVKPPPGRPQPDS	Acetyl (Protein N-term)	0.015568	64.104	0.00266312	2	sp|P51991|ROA3_HUMAN					By MS/MS		By matching	By MS/MS	By matching	By matching	By matching	By MS/MS	By matching	By matching				By MS/MS			0	0	0	0	1650604606	0	1305789336	1013788442	3342020555	3484842718	2334063427	2225684844	9.37452e+08	1106922427	0	0	0	1392012682	0	0
MEVKPPPGRPQPDSGR	Acetyl (Protein N-term)	0.01217	75.018	0	3	sp|P51991|ROA3_HUMAN	By matching	By matching		By matching	By MS/MS	By MS/MS	By MS/MS	By MS/MS	By MS/MS	By MS/MS	By matching	By matching	By matching	By matching		By matching		By MS/MS	By matching	By matching	1689974637	2610816955	0	2697480512	3561582341	2770544295	2103771708	1809198692	6055710851	7233225572	2704748698	2024828780	4.06668e+08	6.44587e+08	0	1343722677	0	3412954974	9.87646e+08	1170203168
MHEALHNHYTQKSLSLSPG	Unmodified	0.00033961	64.454	0	3;4	sp|P01859|IGHG2_HUMAN;sp|P01857|IGHG1_HUMAN;sp|P0DOX5|IGG1_HUMAN					By matching	By matching	By MS/MS	By MS/MS		By matching	By matching	By matching				By matching			By MS/MS	By matching	0	0	0	0	2235828645	2063408330	8294090962	9809859556	0	2.29768e+08	8.64188e+08	6.89224e+08	0	0	0	1301573994	0	0	5503773668	9.96442e+08
MIEQNTKSPLFMGKVVNPTQK	Unmodified	0	216.38	0	2;3;4	sp|P01009|A1AT_HUMAN	By matching		By MS/MS			By matching	By matching	By matching				By matching	By MS/MS	By matching	By matching	By matching		By MS/MS			14591576988	0	150000000000	0	0	4080995909	9759876316	3450409759	0	0	0	5739140826	26066165042	10994162702	10796131156	14960781601	0	198000000000	0	0
MIPGGLSEAKPATPEIQ	Acetyl (Protein N-term)	0.075608	50.178	0.00266312	2	sp|P01040|CYTA_HUMAN			By MS/MS	By matching																	0	0	6880237299	9872941734	0	0	0	0	0	0	0	0	0	0	0	0	0	0	0	0
MIPGGLSEAKPATPEIQE	Acetyl (Protein N-term)	0.00814	72.932	0	2	sp|P01040|CYTA_HUMAN			By matching	By MS/MS																	0	0	11675830032	13969594673	0	0	0	0	0	0	0	0	0	0	0	0	0	0	0	0
MIPGGLSEAKPATPEIQEIVDKVKPQ	Unmodified	0.016853	51.301	0.00266312	3	sp|P01040|CYTA_HUMAN			By MS/MS																		0	0	5899666172	0	0	0	0	0	0	0	0	0	0	0	0	0	0	0	0	0
MLGGLGKLAAEGLAHRTE	Acetyl (Protein N-term)	1.36e-71	116.04	0	2;3	sp|B3EWG6|FM25G_HUMAN;sp|B3EWG5|FM25C_HUMAN;sp|B3EWG3|FM25A_HUMAN			By MS/MS	By MS/MS							By matching										0	0	28882370835	24076993587	0	0	0	0	0	0	5.99529e+08	0	0	0	0	0	0	0	0	0
MLGGLGKLAAEGLAHRTEKATEGAIH	Acetyl (Protein N-term)	2.87e-46	103.03	0	3;4	sp|B3EWG6|FM25G_HUMAN;sp|B3EWG5|FM25C_HUMAN;sp|B3EWG3|FM25A_HUMAN			By MS/MS	By MS/MS																	0	0	23761265725	30213878223	0	0	0	0	0	0	0	0	0	0	0	0	0	0	0	0
MLGGLGKLAAEGLAHRTEKATEGAIHA	Acetyl (Protein N-term)	8.7e-71	113.42	0	3;5	sp|B3EWG6|FM25G_HUMAN;sp|B3EWG5|FM25C_HUMAN;sp|B3EWG3|FM25A_HUMAN			By MS/MS	By MS/MS																	0	0	36179764606	46187947836	0	0	0	0	0	0	0	0	0	0	0	0	0	0	0	0
MLGGLGKLAAEGLAHRTEKATEGAIHAVE	Acetyl (Protein N-term)	0.0031373	55.158	0.00266312	3	sp|B3EWG6|FM25G_HUMAN;sp|B3EWG5|FM25C_HUMAN;sp|B3EWG3|FM25A_HUMAN			By MS/MS	By matching																	0	0	11814433968	16365413936	0	0	0	0	0	0	0	0	0	0	0	0	0	0	0	0
MLGGLGKLAAEGLAHRTEKATEGAIHAVEE	Acetyl (Protein N-term)	7.26e-23	77.939	0	3;4	sp|B3EWG6|FM25G_HUMAN;sp|B3EWG5|FM25C_HUMAN;sp|B3EWG3|FM25A_HUMAN			By MS/MS	By MS/MS																	0	0	56637291748	10833365927	0	0	0	0	0	0	0	0	0	0	0	0	0	0	0	0
MMCGAPSATQPATAETQHIADQVR	Acetyl (Protein N-term)	4.41e-178	141.08	0	2	sp|P04080|CYTB_HUMAN			By MS/MS	By MS/MS																	0	0	11426549820	8760056316	0	0	0	0	0	0	0	0	0	0	0	0	0	0	0	0
MMCGAPSATQPATAETQHIADQVRSQL	Acetyl (Protein N-term)	0.051338	41.908	0.00266312	3	sp|P04080|CYTB_HUMAN				By MS/MS																	0	0	0	7401299509	0	0	0	0	0	0	0	0	0	0	0	0	0	0	0	0
MMCGAPSATQPATAETQHIADQVRSQLEEK	Acetyl (Protein N-term)	0.0022499	46.412	0.00266312	3	sp|P04080|CYTB_HUMAN			By MS/MS																		0	0	8096021372	0	0	0	0	0	0	0	0	0	0	0	0	0	0	0	0	0
MMCGAPSATQPATAETQHIADQVRSQLEEKEN	Acetyl (Protein N-term)	4.32e-05	54.017	0.00266312	3	sp|P04080|CYTB_HUMAN			By matching	By MS/MS																	0	0	17123792185	21454054850	0	0	0	0	0	0	0	0	0	0	0	0	0	0	0	0
MMCGAPSATQPATAETQHIADQVRSQLEEKENKKFPVFKA	Acetyl (Protein N-term)	7.1e-12	54.282	0.00266312	4	sp|P04080|CYTB_HUMAN			By matching	By MS/MS																	0	0	32005096816	31771102508	0	0	0	0	0	0	0	0	0	0	0	0	0	0	0	0
MNFRPGVLSSRQLGLPGPPDVPDHAAYHPF	Unmodified	0.00091258	49.094	0.00266312	4	sp|Q14624|ITIH4_HUMAN			By MS/MS	By matching																	0	0	11779265805	12018696634	0	0	0	0	0	0	0	0	0	0	0	0	0	0	0	0
MSLSSFSVNRPFLF	Unmodified	9.32e-198	146.79	0	2	sp|P08697|A2AP_HUMAN			By MS/MS																		0	0	1419759417	0	0	0	0	0	0	0	0	0	0	0	0	0	0	0	0	0
MSLSSFSVNRPFLFF	Unmodified	5.45e-174	126.71	0	2	sp|P08697|A2AP_HUMAN			By MS/MS																		0	0	0	0	0	0	0	0	0	0	0	0	0	0	0	0	0	0	0	0
MVTGVASALSSRYH	Unmodified	0.010771	62.528	0.00266312	3	sp|P69892|HBG2_HUMAN																			By MS/MS		0	0	0	0	0	0	0	0	0	0	0	0	0	0	0	0	0	0	2298211903	0
NAAGQVGKEADKLIHHGVHHGAN	Unmodified	2.02e-177	138.28	0	3;4;5	sp|Q6UWP8|SBSN_HUMAN			By MS/MS	By MS/MS							By matching	By matching									0	0	9787196257	13269600809	0	0	0	0	0	0	2011756949	1016620074	0	0	0	0	0	0	0	0
NCFAIRHFENKFA	Unmodified	5.72e-156	124.48	0	2	sp|Q9Y287|ITM2B_HUMAN		By MS/MS			By MS/MS	By MS/MS			By MS/MS				By MS/MS		By MS/MS			By MS/MS			0	3704883346	0	0	2477603693	1845227284	0	0	0	0	0	0	0	0	2963166031	0	0	4640850729	0	0
NCFAIRHFENKFAVETLICS	Unmodified	4.74e-167	125.73	0	2;3	sp|Q9Y287|ITM2B_HUMAN	By MS/MS	By MS/MS	By MS/MS	By MS/MS	By MS/MS	By MS/MS	By MS/MS	By MS/MS	By MS/MS		By matching	By MS/MS	By MS/MS	By MS/MS	By MS/MS	By MS/MS	By MS/MS	By MS/MS	By MS/MS	By MS/MS	2180057268	6731044496	0	10231324616	2179368998	1522734399	3170998216	3756985744	2001774480	0	3239672422	2088977012	3560946637	5514668240	3983286145	2766107333	5447289746	4274366720	3020091453	6823555451
NEKQWINKAVGDKLPECEAVCGKPKNPANPVQ	Unmodified	5.69e-62	102.06	0	4;5	sp|P00738|HPT_HUMAN	By matching	By MS/MS	By matching	By matching	By MS/MS	By MS/MS	By matching	By matching	By MS/MS	By MS/MS	By MS/MS	By MS/MS	By MS/MS	By MS/MS	By MS/MS	By MS/MS	By matching	By MS/MS		By MS/MS	5517277776	24872265305	3442239083	9184478552	17116555506	22967173230	14972717107	4369565744	32141339160	36458640697	15117552303	18665379333	19496658266	23215418863	18610329656	15269894171	11393549065	26441116415	0	43845859012
NEKQWINKAVGDKLPECEAVCGKPKNPANPVQR	Unmodified	0.11949	26.13	0.00266312	5	sp|P00738|HPT_HUMAN													By matching	By MS/MS	By matching		By matching				0	0	0	0	0	0	0	0	0	0	0	0	2472724435	3096199025	1629139104	0	2108823726	0	0	0
NFKLLSHCLLV	Unmodified	1.59e-62	110.46	0	2	sp|P69905|HBA_HUMAN;sp|P02008|HBAZ_HUMAN																	By MS/MS	By MS/MS	By MS/MS		0	0	0	0	0	0	0	0	0	0	0	0	0	0	0	0	7037293480	8375117135	1631130400	0
NFKLLSHCLLVT	Unmodified	7.27e-13	89.266	0	2	sp|P69905|HBA_HUMAN;sp|P02008|HBAZ_HUMAN																	By MS/MS	By MS/MS	By matching	By MS/MS	0	0	0	0	0	0	0	0	0	0	0	0	0	0	0	0	4950783003	5397971424	1172537695	2360212976
NFKLLSHCLLVTL	Unmodified	1.05e-59	113.95	0	2	sp|P69905|HBA_HUMAN;sp|P02008|HBAZ_HUMAN																	By MS/MS	By matching			0	0	0	0	0	0	0	0	0	0	0	0	0	0	0	0	7559906232	8787935880	0	0
NFKLLSHCLLVTLA	Unmodified	0.0015511	78.287	0	2	sp|P69905|HBA_HUMAN;sp|P02008|HBAZ_HUMAN																	By MS/MS	By matching			0	0	0	0	0	0	0	0	0	0	0	0	0	0	0	0	7463855820	8259406618	0	0
NFKLLSHCLLVTLAA	Unmodified	0.02057	61.409	0.00266312	2	sp|P69905|HBA_HUMAN;sp|P02008|HBAZ_HUMAN																	By MS/MS	By matching	By MS/MS	By MS/MS	0	0	0	0	0	0	0	0	0	0	0	0	0	0	0	0	7959377430	7137671472	9.14293e+08	3465893495
NFKLLSHCLLVTLAAHLPA	Unmodified	5.16e-148	136.26	0	2;3	sp|P69905|HBA_HUMAN																	By MS/MS	By MS/MS	By MS/MS	By MS/MS	0	0	0	0	0	0	0	0	0	0	0	0	0	0	0	0	3087010968	4897687655	7.31508e+08	1024708288
NFKLLSHCLLVTLAAHLPAEFTPA	Unmodified	4.95e-95	120.32	0	3	sp|P69905|HBA_HUMAN																	By MS/MS	By MS/MS		By matching	0	0	0	0	0	0	0	0	0	0	0	0	0	0	0	0	1233582823	1317331396	0	1458440141
NGFKSHALQLNNRQI	Unmodified	0	193.45	0	2;3;4	sp|P0C0L5|CO4B_HUMAN;sp|P0C0L4|CO4A_HUMAN	By MS/MS	By matching		By MS/MS	By MS/MS	By MS/MS	By MS/MS	By MS/MS	By MS/MS	By MS/MS	By MS/MS	By MS/MS			By matching	By MS/MS		By matching	By MS/MS	By MS/MS	28229916740	9.72321e+08	0	2251045158	47446731214	45555874709	24606170927	26865436614	15898223651	17463215302	37757120752	48998527172	0	0	1605218660	18256981978	0	4.67516e+08	16532810435	13911647047
NGFKSHALQLNNRQIR	Unmodified	7.77e-251	154.72	0	2;3;4;5	sp|P0C0L5|CO4B_HUMAN;sp|P0C0L4|CO4A_HUMAN	By MS/MS	By MS/MS	By MS/MS	By MS/MS	By MS/MS	By MS/MS	By MS/MS	By MS/MS	By MS/MS	By MS/MS	By MS/MS	By MS/MS	By matching	By matching	By matching	By matching	By matching	By matching	By matching	By matching	6095896487	11181365905	10827656695	16865076777	9801421370	4096287697	1904745727	5556975717	4841765282	4294963982	327000000000	215000000000	9.82648e+08	1947539465	1271592887	2901923460	3356690969	2014070401	1293581043	1987982420
NHYTQKSLSLSPG	Unmodified	5.29e-174	141.58	0	2	sp|P01859|IGHG2_HUMAN;sp|P01857|IGHG1_HUMAN;sp|P0DOX5|IGG1_HUMAN									By matching	By matching	By MS/MS	By MS/MS				By matching		By matching			0	0	0	0	0	0	0	0	6.1092e+08	5.50123e+08	6065007067	5066231417	0	0	0	4.22787e+08	0	5.33734e+08	0	0
NKAVGDKLPECEAVCGKPKNPANPVQ	Unmodified	0.025561	46.818	0.00266312	3	sp|P00738|HPT_HUMAN;sp|P00739|HPTR_HUMAN																	By matching	By MS/MS	By matching	By matching	0	0	0	0	0	0	0	0	0	0	0	0	0	0	0	0	1008430807	3233325765	1162040935	2286022001
NLRKCSTSSLLEACTFRRP	Unmodified	3.97e-24	97.352	0	4	sp|P02787|TRFE_HUMAN	By matching	By matching	By MS/MS	By MS/MS	By matching	By MS/MS	By matching	By MS/MS			By MS/MS		By MS/MS	By MS/MS	By matching		By MS/MS	By MS/MS	By MS/MS	By MS/MS	5880769017	8295402386	5195475431	6017035438	13305113442	12597702594	7703125427	8342470209	0	0	6978493206	0	11001375859	13479172003	15116936449	0	7810129868	8920826125	10162434170	17582253919
NPVLVRGIGRYS	Unmodified	0.01047	52.79	0.00266312	2	sp|Q02878|RL6_HUMAN									By matching	By MS/MS											0	0	0	0	0	0	0	0	2659761751	3002654212	0	0	0	0	0	0	0	0	0	0
NQQPSNYGPMKSGNFGGSRNMGGP	Unmodified	8.16e-96	123.29	0	3	sp|P22626|ROA2_HUMAN					By matching	By MS/MS			By MS/MS	By MS/MS		By matching	By MS/MS	By MS/MS	By MS/MS	By MS/MS	By MS/MS	By matching		By MS/MS	0	0	0	0	5997298765	4497697131	0	0	6800087077	8620174189	0	3308163153	6154399762	9272460650	2318014285	3602978763	2444212060	3726080771	0	3328052707
NRCEKPIQDSHYGQSERHTQQSETLGQASHFNQ	Unmodified	0.0088008	42.319	0.00266312	5	sp|Q6XPR3|RPTN_HUMAN				By MS/MS																	0	0	0	3797437591	0	0	0	0	0	0	0	0	0	0	0	0	0	0	0	0
NRCEKPIQDSHYGQSERHTQQSETLGQASHFNQTN	Unmodified	0.044493	31.853	0.00266312	5	sp|Q6XPR3|RPTN_HUMAN			By matching	By MS/MS																	0	0	2106159206	4040746607	0	0	0	0	0	0	0	0	0	0	0	0	0	0	0	0
NSKEQGSWGREERGPGVPFQRGQP	Unmodified	1.66e-09	67.76	0.00266312	4	sp|P47929|LEG7_HUMAN			By MS/MS																		0	0	4677262210	0	0	0	0	0	0	0	0	0	0	0	0	0	0	0	0	0
NTKSPLFMGKVVNPTQK	Unmodified	0.0050244	76.301	0	3;4	sp|P01009|A1AT_HUMAN		By matching	By MS/MS	By MS/MS	By MS/MS	By matching	By MS/MS	By MS/MS	By MS/MS	By matching	By MS/MS	By matching	By MS/MS	By MS/MS	By matching	By MS/MS	By matching	By MS/MS	By MS/MS	By matching	0	5450854370	4537934224	4287200353	3289364997	6521947561	7198329943	5470036258	8739596588	12146247288	13932698551	16010714741	4482977463	0	4411557329	3359556783	4892364651	11908077558	4618987708	14717340891
NVDEVGGEALGRLL	Unmodified	0.015356	74.789	0	2	sp|P68871|HBB_HUMAN																	By MS/MS	By MS/MS			0	0	0	0	0	0	0	0	0	0	0	0	0	0	0	0	1981347590	1461944278	0	0
NVDEVGGEALGRLLV	Unmodified	8.18e-17	94.487	0	2	sp|P68871|HBB_HUMAN																	By MS/MS	By MS/MS			0	0	0	0	0	0	0	0	0	0	0	0	0	0	0	0	8349489871	9120919421	0	0
NVFSCSVMHEALHNHYTQKSLSLSPG	Unmodified	0	171.29	0	2;3	sp|P01859|IGHG2_HUMAN;sp|P01857|IGHG1_HUMAN;sp|P0DOX5|IGG1_HUMAN	By matching	By MS/MS	By matching	By MS/MS	By MS/MS	By MS/MS	By matching	By matching	By MS/MS	By MS/MS	By MS/MS	By MS/MS	By MS/MS	By MS/MS	By MS/MS	By MS/MS	By MS/MS	By MS/MS	By MS/MS	By MS/MS	11237443010	2120309770	114000000000	114000000000	7258574678	4677921774	11334790521	11365332302	12265608650	13726214580	15889512421	7860469252	2267488634	12991453119	31603556411	31280057925	40260391958	39093480401	50855562967	7303614700
NVHSGSTFFKYYLQGAKIPKPEASFSPR	Unmodified	0.004773	47.73	0.00266312	4;5	sp|Q14624|ITIH4_HUMAN			By MS/MS	By MS/MS																	0	0	34022094385	41841230534	0	0	0	0	0	0	0	0	0	0	0	0	0	0	0	0
NVLVCVL	Unmodified	4.75e-20	83.229	0	1	sp|P68871|HBB_HUMAN;sp|P02042|HBD_HUMAN																	By MS/MS	By matching			0	0	0	0	0	0	0	0	0	0	0	0	0	0	0	0	5243859900	662985894	0	0
NVLVCVLA	Unmodified	8.07e-50	102.98	0	1	sp|P68871|HBB_HUMAN;sp|P02042|HBD_HUMAN																	By MS/MS	By MS/MS			0	0	0	0	0	0	0	0	0	0	0	0	0	0	0	0	2607891813	3021358245	0	0
NVNFQKAINEKLGQYASPTAKR	Unmodified	0	165.53	0	3;4;5	sp|P0C0L5|CO4B_HUMAN;sp|P0C0L4|CO4A_HUMAN		By matching	By MS/MS			By matching	By matching	By matching	By matching	By matching	By MS/MS	By MS/MS	By matching	By matching		By matching	By MS/MS	By matching	By MS/MS	By MS/MS	0	14017712830	83686780689	0	0	10843789130	13133329425	16771593892	31481064907	26180495793	44924665416	58343464159	13332749968	9462108960	0	7195286974	20626210155	23803522964	32230425901	51066890093
PDAPLQPVTPLQLFEGRRN	Unmodified	0.020584	66.152	0.00266312	3	sp|P0C0L5|CO4B_HUMAN;sp|P0C0L4|CO4A_HUMAN												By MS/MS									0	0	0	0	0	0	0	0	0	0	0	0	0	0	0	0	0	0	0	0
PDRFRPDGLPKKY	Unmodified	2.56e-59	113.24	0	2;3;4	sp|P35542|SAA4_HUMAN	By matching	By matching	By matching		By MS/MS	By matching		By matching	By matching	By matching	By MS/MS	By MS/MS	By matching	By matching	By matching	By matching		By matching	By matching	By matching	8.61548e+08	1068437986	226876024	0	1244740590	1404605337	0	6.89424e+08	891702224	1499098437	30862650416	35471938856	4.32787e+08	4.98742e+08	2.44476e+08	9.17901e+08	0	5.65718e+08	2.39058e+08	3.80516e+08
PEAGETVPGGQAQTGASTESGRQEWSSTHPR	Unmodified	2.57e-54	102.72	0	4	sp|Q9UBG3|CRNN_HUMAN			By MS/MS	By MS/MS																	0	0	6475182812	8096983926	0	0	0	0	0	0	0	0	0	0	0	0	0	0	0	0
PEAGETVPGGQAQTGASTESGRQEWSSTHPRRC	Unmodified	1.84e-05	50.58	0.00266312	5	sp|Q9UBG3|CRNN_HUMAN			By MS/MS	By MS/MS																	0	0	4012480498	3407956813	0	0	0	0	0	0	0	0	0	0	0	0	0	0	0	0
PEAGETVPGGQAQTGASTESGRQEWSSTHPRRCVTEGQGDR	Unmodified	0.0027925	32.003	0.00266312	6	sp|Q9UBG3|CRNN_HUMAN			By MS/MS	By MS/MS																	0	0	8996636646	10242738825	0	0	0	0	0	0	0	0	0	0	0	0	0	0	0	0
PENFRLLGNVLVCVL	Unmodified	0.02117	66.246	0.00266312	2	sp|P68871|HBB_HUMAN;sp|P02042|HBD_HUMAN																	By MS/MS	By MS/MS			0	0	0	0	0	0	0	0	0	0	0	0	0	0	0	0	3.63957e+08	1125575320	0	0
PENFRLLGNVLVCVLAHHFGKEFTPPV	Unmodified	1.25e-05	63.701	0.00266312	4	sp|P68871|HBB_HUMAN																	By MS/MS	By MS/MS			0	0	0	0	0	0	0	0	0	0	0	0	0	0	0	0	1175755550	1520254294	0	0
PGSSGTGGTATWKPGSSGP	Unmodified	2.12e-33	100.58	0	2	sp|P02671|FIBA_HUMAN											By MS/MS	By matching									0	0	0	0	0	0	0	0	0	0	2815094357	2164309590	0	0	0	0	0	0	0	0
PKFMETVAEKALQEYRKKHREE	Unmodified	5.24e-208	126.97	0	3;4;5;6	sp|P10909|CLUS_HUMAN	By MS/MS	By matching	By matching	By MS/MS	By matching	By MS/MS	By MS/MS	By matching	By MS/MS	By MS/MS	By MS/MS	By MS/MS	By matching	By matching	By MS/MS	By MS/MS	By MS/MS	By MS/MS	By MS/MS	By MS/MS	38415089696	30212404962	10127086206	37197510844	41541258392	15009162941	71222975453	46309560899	13947648090	13017418170	188000000000	33948649424	10095390688	11096420490	36099143403	29141612501	67959360360	91734691760	92032617202	119000000000
PLFMGKVVNPTQK	Unmodified	1.73e-108	125.03	0	3	sp|P01009|A1AT_HUMAN						By MS/MS	By matching	By MS/MS	By matching			By matching					By MS/MS	By MS/MS		By MS/MS	0	0	0	0	0	1637941637	1134492817	2061609106	2515903114	0	0	3276227686	0	0	0	0	1938445073	2764066562	0	3377737160
PMSLALYL	Unmodified	0.0034302	66.994	0.00266312	1	sp|Q8N3Y3|LARG2_HUMAN					By MS/MS	By MS/MS	By MS/MS	By MS/MS													0	0	0	0	1.43302e+08	2087602123	2.21818e+08	1.78543e+08	0	0	0	0	0	0	0	0	0	0	0	0
PNLPPETVDSLKNILTSNNIDVKKMTVTDQVNCPKLS	Unmodified	0.021298	26.131	0.00266312	5	sp|P05090|APOD_HUMAN				By matching	By MS/MS	By matching			By matching		By matching			By matching	By matching				By MS/MS	By matching	0	0	0	7166259972	3119087758	2052403704	0	0	2101221374	0	2400887866	0	0	1950077779	1850081099	0	0	0	2179854734	3229825199
PPCPGRIRHFKV	Unmodified	1.18e-129	118.28	0	2	sp|P02765|FETUA_HUMAN		By MS/MS	By matching	By matching			By MS/MS			By MS/MS	By matching		By matching		By MS/MS		By MS/MS	By MS/MS			0	0	12106122847	24718751688	0	0	6842915756	0	0	15877676337	6523850708	0	6552866838	0	2867092116	0	10461121224	0	0	0
PPYPRSIAQYWLGCPAPGHL	Unmodified	1.84e-251	154.49	0	2;3	sp|P04004|VTNC_HUMAN	By MS/MS	By MS/MS	By MS/MS	By MS/MS	By MS/MS	By MS/MS	By MS/MS	By MS/MS	By MS/MS	By MS/MS	By matching	By matching	By MS/MS	By MS/MS	By MS/MS	By MS/MS	By MS/MS	By MS/MS	By MS/MS	By MS/MS	17018066481	37312088447	70129453950	62533561613	21414408909	16704093794	38672164425	48660358099	17417592171	18129428210	12787886948	11285097496	18346422582	24413140404	17291344039	15208205039	43093632813	45008359507	30232735414	67147867816
PQLLQNINGIIE	Unmodified	0.012309	68.536	0.00266312	2	sp|Q9UBG3|CRNN_HUMAN			By MS/MS	By MS/MS																	0	0	7031770706	9142432332	0	0	0	0	0	0	0	0	0	0	0	0	0	0	0	0
PRRYTIAALLSPYSYSTTAVVTNPKE	Unmodified	1.43e-09	69.704	0.00266312	3	sp|P02766|TTHY_HUMAN		By MS/MS	By MS/MS					By MS/MS			By matching										0	0	5176029506	0	0	0	0	1501650357	0	0	2085999032	0	0	0	0	0	0	0	0	0
PSIVGRPRHQGVMVGMGQKDSYVGDEAQSKRG	Unmodified	7.78e-86	110.47	0	6	sp|P60709|ACTB_HUMAN;sp|P63261|ACTG_HUMAN;sp|P63267|ACTH_HUMAN;sp|P68133|ACTS_HUMAN;sp|P68032|ACTC_HUMAN;sp|P62736|ACTA_HUMAN			By MS/MS	By MS/MS																	0	0	7567464573	6767694414	0	0	0	0	0	0	0	0	0	0	0	0	0	0	0	0
PSSAGSWNSGSSGPGSTGNRNPGSSGTGGTATWKPGSSGP	Unmodified	1.97e-75	98.397	0	3	sp|P02671|FIBA_HUMAN					By matching				By MS/MS			By matching	By matching	By MS/MS	By MS/MS	By MS/MS				By matching	0	0	0	0	2359693858	0	0	0	2416050466	0	0	5201183030	1487194419	1089045445	1738013538	2892219926	0	0	0	4224789955
PSVGAAAGPVVPPCPGRIRHFKV	Unmodified	7.67e-240	131.54	0	2;3;4;5	sp|P02765|FETUA_HUMAN	By MS/MS	By MS/MS	By MS/MS	By MS/MS	By MS/MS	By MS/MS	By MS/MS	By MS/MS	By MS/MS	By MS/MS	By MS/MS	By MS/MS	By MS/MS	By MS/MS	By MS/MS	By MS/MS	By MS/MS	By MS/MS	By MS/MS	By MS/MS	17482815997	39927826056	16970707241	25552687805	28833346286	25641870783	34727424754	20098458104	31073096569	33718571477	33244173636	19587394629	21710067103	42052608877	36905828172	41318380247	6016203721	31768853071	6742721968	69376954119
PTGAVLFMGQINKP	Unmodified	4.6e-89	119.88	0	2	sp|P07093|GDN_HUMAN		By MS/MS			By matching		By MS/MS	By MS/MS				By MS/MS	By MS/MS	By MS/MS	By matching	By matching				By MS/MS	0	1943125224	0	0	1734412415	0	2498901641	2856132802	0	0	0	4847628292	1278987201	1920597076	7.85957e+08	1155954297	0	0	0	2705318506
PVTVTRTTITTTT	Unmodified	3.66e-25	97.716	0	2	sp|Q96S97|MYADM_HUMAN					By MS/MS	By MS/MS			By MS/MS	By MS/MS	By matching	By matching	By matching	By matching		By matching		By matching	By MS/MS	By matching	0	0	0	0	4263252323	3114063389	0	0	8.94579e+08	7.43619e+08	1133192815	1001830856	2.68176e+08	4.65781e+08	0	6.76046e+08	0	7.65559e+08	649352723	6.83766e+08
PVVPPCPGRIRHFKV	Unmodified	1.93e-198	133.32	0	2;3;4;5	sp|P02765|FETUA_HUMAN	By MS/MS	By MS/MS	By MS/MS	By MS/MS	By MS/MS	By MS/MS	By MS/MS	By MS/MS	By MS/MS	By MS/MS	By MS/MS	By MS/MS	By MS/MS	By MS/MS	By MS/MS	By MS/MS	By MS/MS	By MS/MS	By MS/MS	By MS/MS	52750739177	72001468360	61827698826	65954330293	59943044406	56601460826	41185706030	56221803107	85049963507	69017110246	13733800664	54743213955	45860856475	52292892353	55059036459	64570181189	31849331310	44974505338	38792967262	139000000000
PYQYPALTPEQKKELSDIAHRIVAPGKG	Unmodified	0.031844	41.908	0.00266312	4	sp|P04075|ALDOA_HUMAN				By MS/MS																	0	0	0	5983957525	0	0	0	0	0	0	0	0	0	0	0	0	0	0	0	0
QAGAAGSRMNFRPGVLSSRQLGLPGPPDVPDHAAYHPF	Unmodified	1.72e-09	54.926	0.00266312	5	sp|Q14624|ITIH4_HUMAN				By MS/MS																	0	0	0	10485581954	0	0	0	0	0	0	0	0	0	0	0	0	0	0	0	0
QGAGGPGPGGFGAQGPKGGSGSGPT	Unmodified	5.95e-12	80.786	0	2	sp|P0DMV9|HS71B_HUMAN;sp|P0DMV8|HS71A_HUMAN			By MS/MS	By MS/MS																	0	0	2541934116	4456200535	0	0	0	0	0	0	0	0	0	0	0	0	0	0	0	0
QGLLPVLESFKVSFLSALEEYTKKLNTQ	Unmodified	0	245.53	0	3;4	sp|P02647|APOA1_HUMAN		By MS/MS	By MS/MS	By MS/MS																	0	3170049272	108000000000	43407772541	0	0	0	0	0	0	0	0	0	0	0	0	0	0	0	0
QNTKSPLFMGKVVNPTQK	Unmodified	0.021626	58.123	0.00266312	2;3	sp|P01009|A1AT_HUMAN		By matching		By MS/MS			By matching	By matching									By MS/MS	By matching		By matching	0	3674867357	0	8631937639	0	0	1675247154	2486554308	0	0	0	0	0	0	0	0	4395168316	2753758726	0	2509534902
QPSVGAAAGPVVPPCPGRIRHFKV	Unmodified	7.56e-220	136.96	0	2;3;4;5	sp|P02765|FETUA_HUMAN				By matching	By MS/MS	By matching	By MS/MS	By matching	By MS/MS	By MS/MS	By MS/MS	By MS/MS	By MS/MS	By MS/MS	By MS/MS	By MS/MS	By matching	By matching	By matching		0	0	0	1926322547	12839662373	9891875330	5403369034	8241517483	7280353601	3558229612	27203060573	7059540677	2029864383	4013074264	13697955532	3982116834	5592596778	4638475885	5671556527	0
QSLPHENKPLTLSNYQTNKAKHDE	Unmodified	3.46e-113	126.32	0	4;5	sp|P04080|CYTB_HUMAN	By matching		By MS/MS	By MS/MS							By MS/MS	By matching									3.59092e+08	0	8665642173	28811561066	0	0	0	0	0	0	9402027861	6371379887	0	0	0	0	0	0	0	0
QSLPHENKPLTLSNYQTNKAKHDEL	Unmodified	4.48e-155	136.34	0	3;4;5	sp|P04080|CYTB_HUMAN			By MS/MS	By MS/MS					By matching			By matching	By matching	By matching	By matching	By matching					0	0	37861630271	36476552106	0	0	0	0	9.53377e+08	0	0	2079733751	1091639332	1175855780	838083853	5.50334e+08	0	0	0	0
QSLPHENKPLTLSNYQTNKAKHDELT	Unmodified	1.51e-138	129.27	0	3;4;5	sp|P04080|CYTB_HUMAN			By MS/MS	By MS/MS								By matching									0	0	71606516785	61184821357	0	0	0	0	0	0	0	6088536097	0	0	0	0	0	0	0	0
QVKQPSQPPPQEIFVPTTKEPCHSKVPQPGN	Unmodified	1.59e-06	62.57	0.00266312	4;5	sp|Q9UBC9|SPRR3_HUMAN				By MS/MS																	0	0	0	15743455994	0	0	0	0	0	0	0	0	0	0	0	0	0	0	0	0
QVSNPEAGETVPGGQAQTGASTESGRQEWSSTHPR	Unmodified	8.73e-22	76.423	0	4	sp|Q9UBG3|CRNN_HUMAN			By MS/MS	By MS/MS																	0	0	2719947081	13659780417	0	0	0	0	0	0	0	0	0	0	0	0	0	0	0	0
RAQKPTVEYKEVTQEVVRHE	Unmodified	0.011722	51.942	0.00266312	5	sp|Q92817|EVPL_HUMAN			By MS/MS																		0	0	1732032015	0	0	0	0	0	0	0	0	0	0	0	0	0	0	0	0	0
RDPQLEGSLSRVKAQVEEEGKRRAG	Unmodified	2.79e-06	66.613	0.00266312	5	sp|Q92817|EVPL_HUMAN			By MS/MS																		0	0	3124794696	0	0	0	0	0	0	0	0	0	0	0	0	0	0	0	0	0
REANYIGSDKYFHARGNYDAAKRGP	Unmodified	2.02e-10	72.935	0	6	sp|P0DJI8|SAA1_HUMAN;sp|P0DJI9|SAA2_HUMAN					By matching	By matching		By matching			By MS/MS	By MS/MS									0	0	0	0	7.16342e+08	8.11066e+08	0	4.62095e+08	0	0	7242377532	7188946332	0	0	0	0	0	0	0	0
RFTQKSLSLSPG	Unmodified	4.55e-111	125.54	0	2;3	sp|P01860|IGHG3_HUMAN									By MS/MS	By MS/MS	By MS/MS	By MS/MS					By matching		By matching	By matching	0	0	0	0	0	0	0	0	11085230096	14007186093	51420027119	30688551229	0	0	0	0	705551843	0	2854581515	1209212178
RFVNVVPTFGKKKGPNANS	Unmodified	0.022835	52.866	0.00266312	4	sp|P62861|RS30_HUMAN						By MS/MS	By matching		By MS/MS	By MS/MS	By matching	By matching					By matching	By matching	By MS/MS		0	0	0	0	0	3011389956	2407513681	0	7213219571	9050784922	2314370567	1018884673	0	0	0	0	9.01839e+08	3720219452	3555839477	0
RGDSTFESKSYKMADEAGSEADHEGTHSTKRGHAKSRPV	Unmodified	4.81e-109	113.36	0	6	sp|P02671|FIBA_HUMAN					By matching	By MS/MS	By matching		By matching	By matching	By MS/MS	By matching				By matching			By matching		0	0	0	0	1553655041	1977610477	1015613928	0	1134159356	1156997710	7320492544	5634691976	0	0	0	1473836727	0	0	1747049345	0
RGTEIHGQGRSQTSQAVTGGHTQIQAGSHTETVEQ	Unmodified	0.069106	23.99	0.00266312	5	sp|Q9UBG3|CRNN_HUMAN			By MS/MS	By matching							By matching	By matching									0	0	4407605150	7617587130	0	0	0	0	0	0	1505519158	9.89168e+08	0	0	0	0	0	0	0	0
RHTFMGVVSLGSPSGEVSHPRKT	Unmodified	0.11253	51.301	0.00266312	5	sp|P02765|FETUA_HUMAN									By MS/MS	By matching	By matching	By matching									0	0	0	0	0	0	0	0	1455591191	1876937466	2703960983	2063696693	0	0	0	0	0	0	0	0
RIHWESASLLR	Unmodified	3.69e-230	151.26	0	3	sp|P01024|CO3_HUMAN	By matching		By matching	By MS/MS	By matching		By MS/MS		By matching												3389296192	0	6.9485e+08	2775050548	1245239644	0	1827848647	0	2613948308	0	0	0	0	0	0	0	0	0	0	0
RKCSTSSLLEACTFRRP	Unmodified	0.014351	73.252	0	4	sp|P02787|TRFE_HUMAN	By matching			By matching	By MS/MS	By MS/MS	By matching	By MS/MS	By matching	By matching		By matching				By MS/MS			By matching	By matching	2919168489	0	0	1083406476	2445131910	2318235053	1064274662	1841629398	2937704013	3921781280	0	1519314830	0	0	0	2892153235	0	0	1007688971	3411979149
RKDLQNFLKKENKNEKVIEH	Unmodified	2.39e-07	84.946	0	3;4;5	sp|P06702|S10A9_HUMAN			By MS/MS	By MS/MS							By MS/MS	By matching									0	0	19021838616	20114632316	0	0	0	0	0	0	15725405253	8925292933	0	0	0	0	0	0	0	0
RKDLQNFLKKENKNEKVIEHI	Unmodified	2.17e-60	113.36	0	4;5	sp|P06702|S10A9_HUMAN			By MS/MS	By MS/MS																	0	0	7885115831	7046760188	0	0	0	0	0	0	0	0	0	0	0	0	0	0	0	0
RKDLQNFLKKENKNEKVIEHIM	Unmodified	0	217.11	0	3;5	sp|P06702|S10A9_HUMAN			By MS/MS	By MS/MS																	0	0	7881599015	15654937635	0	0	0	0	0	0	0	0	0	0	0	0	0	0	0	0
RKDLQNFLKKENKNEKVIEHIME	Unmodified	0	180.45	0	3;4;5;6	sp|P06702|S10A9_HUMAN			By MS/MS	By MS/MS																	0	0	52606399682	39461717285	0	0	0	0	0	0	0	0	0	0	0	0	0	0	0	0
RLDQGNLHTSVSSAQGQDAAQSEEK	Unmodified	0.021099	51.264	0.00266312	4	sp|Q9UBG3|CRNN_HUMAN											By MS/MS	By MS/MS									0	0	0	0	0	0	0	0	0	0	1594399600	1237071851	0	0	0	0	0	0	0	0
RLDQGNLHTSVSSAQGQDAAQSEEKRG	Unmodified	8.26e-58	108.32	0	3;4;5	sp|Q9UBG3|CRNN_HUMAN			By MS/MS	By MS/MS																	0	0	2283551556	8189578788	0	0	0	0	0	0	0	0	0	0	0	0	0	0	0	0
RLDQGNLHTSVSSAQGQDAAQSEEKRGITA	Unmodified	0	274.99	0	3;4;5	sp|Q9UBG3|CRNN_HUMAN			By MS/MS	By MS/MS			By matching								By matching	By matching					0	0	106000000000	133000000000	0	0	837489402	0	0	0	0	0	0	0	6.12212e+08	7.17928e+08	0	0	0	0
RLDQGNLHTSVSSAQGQDAAQSEEKRGITARE	Unmodified	0	158.8	0	5;6	sp|Q9UBG3|CRNN_HUMAN			By MS/MS	By MS/MS																	0	0	25390379146	17201679483	0	0	0	0	0	0	0	0	0	0	0	0	0	0	0	0
RLDQGNLHTSVSSAQGQDAAQSEEKRGITAREL	Unmodified	0	178.72	0	4;5;6	sp|Q9UBG3|CRNN_HUMAN			By MS/MS	By MS/MS				By matching							By matching						0	0	160000000000	94640102113	0	0	0	1103044380	0	0	0	0	0	0	1958899514	0	0	0	0	0
RLLGNVLVCVLAHHFGKEFTPPV	Unmodified	0.057285	46.415	0.00266312	4	sp|P68871|HBB_HUMAN																	By MS/MS	By matching			0	0	0	0	0	0	0	0	0	0	0	0	0	0	0	0	6.07974e+08	4.42322e+08	0	0
RLLLPGELAKHAVSEGTKAVTKYTSS	Unmodified	1.15e-09	70.145	0.00266312	4	sp|Q99879|H2B1M_HUMAN;sp|Q99877|H2B1N_HUMAN;sp|Q93079|H2B1H_HUMAN;sp|Q5QNW6|H2B2F_HUMAN;sp|Q16778|H2B2E_HUMAN;sp|P62807|H2B1C_HUMAN;sp|P58876|H2B1D_HUMAN;sp|P33778|H2B1B_HUMAN;sp|P23527|H2B1O_HUMAN;sp|Q99880|H2B1L_HUMAN;sp|Q8N257|H2B3B_HUMAN;sp|Q96A08|H2B1A_HUMAN	By matching		By MS/MS	By MS/MS																	1581520720	0	7971691573	8737227897	0	0	0	0	0	0	0	0	0	0	0	0	0	0	0	0
RPFLFAVYDQSATALHFLGRVANPLSTA	Unmodified	6.32e-120	125.86	0	3	sp|P01019|ANGT_HUMAN					By MS/MS	By MS/MS	By MS/MS	By MS/MS	By MS/MS	By MS/MS	By MS/MS										0	0	0	0	1046349973	1211819582	2181801819	3172718265	1530619003	2128498505	6852458901	0	0	0	0	0	0	0	0	0
RPFLMIIVPTDTQNIFFMSKVTNPKQA	Unmodified	0	188.39	0	3;4	sp|P01011|AACT_HUMAN	By MS/MS	By MS/MS	By MS/MS	By MS/MS	By MS/MS	By MS/MS	By MS/MS	By MS/MS		By MS/MS	By MS/MS	By MS/MS	By MS/MS	By MS/MS	By MS/MS	By matching	By MS/MS	By MS/MS	By MS/MS	By MS/MS	9773092579	1408988242	1995793236	1880782181	6.1723e+08	2166819046	2609372242	3199886846	0	2655698170	1269401765	2276199266	8.99686e+08	2586215502	8.90798e+08	4.73239e+08	2579470742	5293377201	5.30748e+08	3666914109
RPHFFFPKSRIV	Unmodified	6.73e-39	104.94	0	4	sp|P10909|CLUS_HUMAN		By matching	By MS/MS	By MS/MS											By matching				By matching		0	2114404986	1624458812	5252399878	0	0	0	0	0	0	0	0	0	0	5.31796e+08	0	0	0	1113276459	0
RRPQYSNPPVQGEVMEGADNQGAGEQGRPVR	Unmodified	8.42e-10	62.57	0.00266312	5	sp|P67809|YBOX1_HUMAN									By MS/MS												0	0	0	0	0	0	0	0	1164443444	0	0	0	0	0	0	0	0	0	0	0
RSSPPWFIVDRPFLFFIRHNPTGAVLFMGQINKP	Unmodified	9.08e-06	50.464	0.00266312	5	sp|P07093|GDN_HUMAN					By matching		By MS/MS			By matching			By MS/MS								0	0	0	0	2.66305e+08	0	7.34324e+08	0	0	2.90085e+08	0	0	305996566	0	0	0	0	0	0	0
RSYSCQVTHEGSTVEKTVAPTECS	Unmodified	9.28e-32	99.93	0	3;4	sp|P0DOY2|IGLC2_HUMAN;sp|P0CG04|IGLC1_HUMAN;sp|B9A064|IGLL5_HUMAN;sp|P0DOX8|IGL1_HUMAN	By matching	By MS/MS	By MS/MS	By MS/MS	By MS/MS	By MS/MS	By MS/MS	By matching	By MS/MS	By MS/MS	By MS/MS	By matching	By MS/MS	By MS/MS	By matching	By matching	By matching	By MS/MS	By MS/MS	By matching	7716399788	6198793765	5915284974	11153080262	3536962342	3149835250	2073835815	1076218981	4237559009	1963258601	1604114744	2307857435	1048434923	2052698183	1294532985	7.58776e+08	1279588507	4467032311	9250373163	5262725050
RVDPVNFKLLSHCLLVTLAA	Unmodified	0.0028087	58.123	0.00266312	3	sp|P69905|HBA_HUMAN;sp|P02008|HBAZ_HUMAN																	By matching	By MS/MS			0	0	0	0	0	0	0	0	0	0	0	0	0	0	0	0	3.22611e+08	2.49212e+08	0	0
RVDPVNFKLLSHCLLVTLAAHLPA	Unmodified	3.63e-18	90.475	0	3;4	sp|P69905|HBA_HUMAN																	By MS/MS	By MS/MS			0	0	0	0	0	0	0	0	0	0	0	0	0	0	0	0	3655629404	6408543628	0	0
RVDPVNFKLLSHCLLVTLAAHLPAEFTPA	Unmodified	1.25e-64	107.01	0	4	sp|P69905|HBA_HUMAN																	By MS/MS	By MS/MS			0	0	0	0	0	0	0	0	0	0	0	0	0	0	0	0	4.92862e+08	5.60413e+08	0	0
RVDTVDPPYPRSIAQYWLGCPAPGHL	Unmodified	6.98e-17	79.69	0	3	sp|P04004|VTNC_HUMAN													By MS/MS						By MS/MS	By matching	0	0	0	0	0	0	0	0	0	0	0	0	2987463075	0	0	0	0	0	4862396830	2521888874
RVFQSLPHENKPLTLSNYQTNKAKHDE	Unmodified	6.01e-184	140.21	0	3;4;5;6	sp|P04080|CYTB_HUMAN			By MS/MS	By MS/MS							By matching	By matching									0	0	71625135225	38980689888	0	0	0	0	0	0	2782010352	1590164426	0	0	0	0	0	0	0	0
RVFQSLPHENKPLTLSNYQTNKAKHDEL	Unmodified	1.33e-85	116.24	0	5;6	sp|P04080|CYTB_HUMAN			By MS/MS	By MS/MS																	0	0	5047251969	4290810970	0	0	0	0	0	0	0	0	0	0	0	0	0	0	0	0
RVFQSLPHENKPLTLSNYQTNKAKHDELT	Unmodified	7.3e-271	154.19	0	3;4;5;6	sp|P04080|CYTB_HUMAN			By MS/MS	By MS/MS	By matching				By matching		By matching	By matching			By matching						0	0	35453645481	54227977186	629673119	0	0	0	6.05424e+08	0	5121850352	3550937406	0	0	9.7959e+08	0	0	0	0	0
RVVSSIEQKTEGAEKKQQMAREYREKIET	Unmodified	0.0032885	46.63	0.00266312	5;6	sp|P63104|1433Z_HUMAN			By MS/MS	By matching																	0	0	7107485691	6304370689	0	0	0	0	0	0	0	0	0	0	0	0	0	0	0	0
RYTIAALLSPYSYSTTAVVTNPKE	Unmodified	0	167.51	0	2;3	sp|P02766|TTHY_HUMAN	By MS/MS	By matching	By MS/MS	By MS/MS			By matching	By matching													8411854970	4609422552	64261542560	34581560400	0	0	1352750523	9.27192e+08	0	0	0	0	0	0	0	0	0	0	0	0
SAVTALWGKVNVDEVGGEALG	Unmodified	0.018371	47.688	0.00266312	2	sp|P68871|HBB_HUMAN																		By MS/MS			0	0	0	0	0	0	0	0	0	0	0	0	0	0	0	0	0	2429213462	0	0
SCQVTHEGSTVEKTVAPTECS	Unmodified	0.016891	48.053	0.00266312	3	sp|P0DOY2|IGLC2_HUMAN;sp|P0CG04|IGLC1_HUMAN;sp|B9A064|IGLL5_HUMAN;sp|P0DOX8|IGL1_HUMAN;sp|P0DOY3|IGLC3_HUMAN	By matching			By matching		By matching	By matching		By matching		By matching					By matching			By MS/MS		1205121830	0	0	1807172177	0	1130500038	1033265371	0	8.48434e+08	0	1326051559	0	0	0	0	7.55809e+08	0	0	1915534743	0
SCSVMHEALHNHYTQKSLSLSPG	Unmodified	0	204.5	0	2;3;4	sp|P01859|IGHG2_HUMAN;sp|P01857|IGHG1_HUMAN;sp|P0DOX5|IGG1_HUMAN	By matching	By MS/MS	By MS/MS	By MS/MS	By MS/MS	By MS/MS	By MS/MS	By matching	By MS/MS	By MS/MS	By MS/MS	By MS/MS	By MS/MS	By MS/MS	By MS/MS	By MS/MS	By MS/MS	By MS/MS	By MS/MS	By MS/MS	33338823233	47324388994	6898648866	15147121788	60601795740	60596440428	63917901988	40658496097	77403323686	87280258609	27995369979	54914214285	63424904850	85283720633	61392072092	53596184789	2187141754	88819190953	39562867423	141000000000
SDGLAHLDNLKGTFA	Unmodified	1.35e-57	112.12	0	2	sp|P68871|HBB_HUMAN																	By MS/MS	By MS/MS			0	0	0	0	0	0	0	0	0	0	0	0	0	0	0	0	4620221818	5772893712	0	0
SDKPDMAEIEKFDKSKL	Acetyl (Protein N-term)	2.67e-33	103.71	0	3;4	sp|P62328|TYB4_HUMAN					By MS/MS	By MS/MS							By matching	By MS/MS					By MS/MS	By matching	0	0	0	0	4566011775	1176402708	0	0	0	0	0	0	4.20218e+08	3.93366e+08	0	0	0	0	8.46684e+08	4184975251
SDKPDMAEIEKFDKSKLKKTE	Acetyl (Protein N-term)	5.87e-14	90.464	0	5	sp|P62328|TYB4_HUMAN					By MS/MS	By MS/MS			By matching	By matching			By matching	By matching					By matching	By matching	0	0	0	0	2782026658	3227113393	0	0	1549025531	2951593808	0	0	2085994458	2956374191	0	0	0	0	1208987075	1572915808
SDKPDMAEIEKFDKSKLKKTET	Acetyl (Protein N-term)	3.36e-06	74.364	0	5	sp|P62328|TYB4_HUMAN					By matching	By matching			By matching	By matching			By MS/MS	By MS/MS	By matching	By matching			By matching	By matching	0	0	0	0	1814993007	1727535130	0	0	1822984016	2651599011	0	0	2253909256	2476741650	1221091059	1044413677	0	0	2382433939	2178059026
SEAEDASLLSFMQGYMKHATK	Unmodified	5.68e-06	75.064	0	3;4	sp|P02656|APOC3_HUMAN													By MS/MS				By matching		By MS/MS	By matching	0	0	0	0	0	0	0	0	0	0	0	0	9.02538e+08	0	0	0	1473659595	0	3385246462	2290319035
SEAEDASLLSFMQGYMKHATKTAK	Unmodified	1.14e-177	138.44	0	3;4;5	sp|P02656|APOC3_HUMAN		By matching								By matching			By MS/MS				By matching		By MS/MS	By MS/MS	0	2208594503	0	0	0	0	0	0	0	2543667744	0	0	13763902636	0	0	0	5.15471e+08	0	31465898098	17544654873
SELHCDKLHVDPENFR	Unmodified	4.45e-16	92.633	0	3;4	sp|P68871|HBB_HUMAN;sp|P02042|HBD_HUMAN;CON__Q3SX09																	By MS/MS	By MS/MS	By matching	By MS/MS	0	0	0	0	0	0	0	0	0	0	0	0	0	0	0	0	14327273428	17795671215	1008102229	5839601843
SELHCDKLHVDPENFRLLGNVLVCVL	Unmodified	8e-24	90.084	0	3;4	sp|P68871|HBB_HUMAN;sp|P02042|HBD_HUMAN																	By MS/MS	By matching			0	0	0	0	0	0	0	0	0	0	0	0	0	0	0	0	5052251643	2607781571	0	0
SELHCDKLHVDPENFRLLGNVLVCVLA	Unmodified	0.068641	40.625	0.00266312	4	sp|P68871|HBB_HUMAN;sp|P02042|HBD_HUMAN																	By matching	By MS/MS	By matching		0	0	0	0	0	0	0	0	0	0	0	0	0	0	0	0	1511094627	1811703318	269795663	0
SELHCDKLHVDPENFRLLGNVLVCVLAHHFG	Unmodified	0.006795	42.738	0.00266312	5	sp|P68871|HBB_HUMAN																		By MS/MS			0	0	0	0	0	0	0	0	0	0	0	0	0	0	0	0	0	4.27558e+08	0	0
SELHCDKLHVDPENFRLLGNVLVCVLAHHFGKEFTPPV	Unmodified	9.28e-16	68.763	0.00266312	5;6	sp|P68871|HBB_HUMAN																	By MS/MS	By MS/MS	By MS/MS	By MS/MS	0	0	0	0	0	0	0	0	0	0	0	0	0	0	0	0	4324731347	6764265043	4.67684e+08	1477441087
SELHCDKLHVDPENFRLLGNVLVCVLAHHFGKEFTPPVQ	Unmodified	8.87e-05	47.506	0.00266312	6	sp|P68871|HBB_HUMAN																	By MS/MS	By MS/MS			0	0	0	0	0	0	0	0	0	0	0	0	0	0	0	0	7.99878e+08	1115267484	0	0
SERGDAVTKAAKQPHVGDYRQLVH	Unmodified	0.0018556	57.802	0.00266312	5	sp|Q06323|PSME1_HUMAN			By matching	By MS/MS																	0	0	4721636156	4755182939	0	0	0	0	0	0	0	0	0	0	0	0	0	0	0	0
SETAPAAPAAAPPAEKAPVK	Acetyl (Protein N-term)	0.00039835	68.168	0.00266312	2	sp|P16403|H12_HUMAN					By matching	By MS/MS	By matching										By MS/MS	By MS/MS		By matching	0	0	0	0	9.9528e+08	9.10162e+08	5.85807e+08	0	0	0	0	0	0	0	0	0	3772121313	5672341777	0	1052639008
SETAPAAPAAAPPAEKAPVKKKAA	Acetyl (Protein N-term)	0.073465	42.941	0.00266312	3;4	sp|P16403|H12_HUMAN					By MS/MS	By MS/MS		By matching										By matching			0	0	0	0	5009171763	4050685401	0	2.00338e+08	0	0	0	0	0	0	0	0	0	1639097585	0	0
SETAPAAPAAPAPAEKTPVK	Acetyl (Protein N-term)	0.00012797	63.488	0.00266312	2;3	sp|P10412|H14_HUMAN	By MS/MS				By MS/MS	By MS/MS	By MS/MS	By MS/MS	By MS/MS	By MS/MS	By matching	By matching	By MS/MS	By matching			By MS/MS	By MS/MS	By matching	By matching	1329450671	0	0	0	2837820900	2199204868	1908115006	1712078165	7056450544	7329933898	2906272300	2299769582	2028705530	5.15024e+08	0	0	5542355025	4002674383	1008598139	1478582487
SETAPAAPAAPAPAEKTPVKK	Acetyl (Protein N-term)	3.53e-05	61.276	0.00266312	3	sp|P10412|H14_HUMAN					By matching					By MS/MS								By matching			0	0	0	0	2.77298e+08	0	0	0	0	1031396280	0	0	0	0	0	0	0	3.77823e+08	0	0
SETAPAAPAAPAPAEKTPVKKKA	Acetyl (Protein N-term)	0.057622	46.35	0.00266312	3	sp|P10412|H14_HUMAN	By matching				By matching	By matching	By matching	By matching	By matching	By matching	By MS/MS	By matching		By matching			By matching	By matching	By matching		3.99024e+08	0	0	0	5082699059	3196802884	2.20524e+08	3.79159e+08	1214056230	1204118145	2881393653	3318284524	0	1.92564e+08	0	0	6.81712e+08	7.7617e+08	1.14109e+08	0
SFKVSFLSALEEYTKKLNTQ	Unmodified	0	215.98	0	3;4	sp|P02647|APOA1_HUMAN	By MS/MS		By MS/MS			By MS/MS	By MS/MS	By matching	By matching	By matching	By MS/MS	By MS/MS	By MS/MS	By MS/MS	By matching	By matching	By matching		By MS/MS	By MS/MS	2874362630	0	4.59617e+08	0	0	1647717458	2.50015e+08	6.19672e+07	3.38584e+07	8.26916e+07	1167589678	3.55075e+08	2.19493e+08	2.57142e+08	9.0189e+07	1.25026e+08	5.56748e+07	0	2.47157e+08	1.77286e+08
SFLSALEEYTKKLNTQ	Unmodified	8.47e-06	82.59	0	3	sp|P02647|APOA1_HUMAN								By MS/MS													0	0	0	0	0	0	0	6.942e+07	0	0	0	0	0	0	0	0	0	0	0	0
SGAESSKGAAFVSKQEGSEVVKRPR	Unmodified	3.19e-31	96.504	0	4;5	sp|P02818|OSTCN_HUMAN	By matching		By matching		By matching	By matching		By matching			By MS/MS	By MS/MS	By matching	By matching							2.03529e+08	0	5.83109e+08	0	9.5296e+08	3.33716e+08	0	2.57744e+08	0	0	8505346296	6332096027	1.5523e+08	2.06713e+08	0	0	0	0	0	0
SGMKIGRIEDVTPIPSDSTRRKGGRRG	Unmodified	8.49e-06	64.845	0.00266312	5	sp|P62263|RS14_HUMAN			By matching	By matching	By matching	By matching	By matching		By MS/MS	By MS/MS	By matching					By matching		By matching	By matching	By matching	0	0	1065078152	4896928785	1848396358	9.11117e+08	7.27496e+08	0	9252323523	7731492335	1842004495	0	0	0	0	8.51477e+08	0	4928105878	9.42683e+08	1153417879
SGPRRYTIAALLSPYSYSTTAVVTNPKE	Unmodified	4.42e-120	126.68	0	3;4	sp|P02766|TTHY_HUMAN	By MS/MS	By MS/MS	By MS/MS	By matching	By MS/MS		By MS/MS	By MS/MS	By MS/MS	By MS/MS	By MS/MS	By MS/MS	By MS/MS	By MS/MS	By matching	By matching	By MS/MS		By MS/MS	By MS/MS	2464433528	6596136568	5615941848	4218831568	3749559363	0	1020682755	3597692065	3636783212	4296555889	5712636156	5440583492	1749778577	3808196072	9.95135e+08	9.66785e+08	2324616984	0	1767009720	2438029573
SHRSYSCQVTHEGSTVEKTVAPTECS	Unmodified	2.88e-46	103.02	0	3;4	sp|P0DOY2|IGLC2_HUMAN;sp|P0CG04|IGLC1_HUMAN;sp|B9A064|IGLL5_HUMAN;sp|P0DOX8|IGL1_HUMAN	By matching	By matching	By MS/MS	By MS/MS	By matching	By MS/MS	By matching	By matching	By matching	By MS/MS	By matching	By matching			By matching	By matching		By matching	By MS/MS	By MS/MS	5612972409	1625743047	11601356276	11438435498	3462769641	5092438455	4456094814	3564803783	4009967269	4330781880	6471795915	2987098478	0	0	9.513e+08	2970014924	0	5873445646	23207758046	17180078409
SHTLRTTCWDGKLEYPTCA	Unmodified	0.013695	55.912	0.00266312	3	sp|Q03591|FHR1_HUMAN;sp|P08603|CFAH_HUMAN	By matching	By matching				By matching				By matching							By MS/MS	By MS/MS	By matching	By matching	2244447145	4118177269	0	0	0	5098719011	0	0	0	6424537024	0	0	0	0	0	0	3861522081	3652713229	4926865120	14625357511
SIAQYWLGCPAPGHL	Unmodified	1.28e-148	136.38	0	2	sp|P04004|VTNC_HUMAN	By matching		By MS/MS	By MS/MS				By matching		By MS/MS			By MS/MS				By MS/MS		By MS/MS	By MS/MS	1053456964	0	8296479900	8590473776	0	0	0	9.72149e+08	0	1624620271	0	0	6771266019	0	0	0	2641386315	0	12563051473	10495505146
SIRIPRTVGQEKKGYFEDRRPS	Unmodified	0.094099	39.188	0.00266312	6	sp|P15104|GLNA_HUMAN			By matching	By MS/MS																	0	0	1848397260	2703886446	0	0	0	0	0	0	0	0	0	0	0	0	0	0	0	0
SIRIPRTVGQEKKGYFEDRRPSAN	Unmodified	2.74e-13	84.327	0	5	sp|P15104|GLNA_HUMAN			By matching	By MS/MS																	0	0	5059767697	8427879527	0	0	0	0	0	0	0	0	0	0	0	0	0	0	0	0
SITYKPVKHGRPGIGATHSSRFIP	Unmodified	1.63e-10	76.492	0	4	sp|P62841|RS15_HUMAN			By MS/MS	By MS/MS																	0	0	4325477146	8220560214	0	0	0	0	0	0	0	0	0	0	0	0	0	0	0	0
SITYKPVKHGRPGIGATHSSRFIPL	Unmodified	0.020172	51.827	0.00266312	5	sp|P62841|RS15_HUMAN			By MS/MS	By MS/MS																	0	0	10760423443	12446147130	0	0	0	0	0	0	0	0	0	0	0	0	0	0	0	0
SKADYEKHKVYACEVTHQGLSSPVTKSFNRGEC	Unmodified	1.55e-05	50.042	0.00266312	5;6	sp|P01834|IGKC_HUMAN;sp|P0DOX7|IGK_HUMAN			By matching	By matching					By MS/MS	By matching	By matching	By MS/MS	By matching	By MS/MS	By matching	By matching	By matching	By matching		By matching	0	0	5717929520	3723711116	0	0	0	0	7804884321	7425050316	9140769250	8995079554	4639571161	3287116491	3829791960	5739756914	2378651498	5300451207	0	7333156807
SKITHRIHWESASLL	Unmodified	1.11e-149	137.89	0	2;3	sp|P01024|CO3_HUMAN	By MS/MS	By MS/MS	By MS/MS				By MS/MS	By MS/MS					By MS/MS	By matching	By matching	By MS/MS					2844096421	7307991168	17513745048	0	0	0	2294061418	1870656881	0	0	0	0	18690512720	3893773511	1147565103	1124976349	0	0	0	0
SKITHRIHWESASLLR	Unmodified	0	166.62	0	2;3;4	sp|P01024|CO3_HUMAN	By MS/MS	By MS/MS	By MS/MS	By MS/MS	By MS/MS	By MS/MS	By MS/MS	By MS/MS	By MS/MS	By MS/MS	By MS/MS	By MS/MS		By matching	By MS/MS	By MS/MS		By matching	By MS/MS	By MS/MS	52224047786	68319179016	109000000000	259000000000	7361712514	8576781566	12551607044	13789627663	14475129756	16296745747	12968404833	14495744244	0	7.84013e+08	1828401446	6727449935	0	1353055123	2217585214	12232446793
SLAELGGHLDQQVEEFR	Unmodified	3.53e-15	80.459	0	2	sp|P06727|APOA4_HUMAN			By MS/MS																		0	0	0	0	0	0	0	0	0	0	0	0	0	0	0	0	0	0	0	0
SLAELGGHLDQQVEEFRR	Unmodified	2.95e-88	122.14	0	3	sp|P06727|APOA4_HUMAN			By MS/MS																		0	0	5585221423	0	0	0	0	0	0	0	0	0	0	0	0	0	0	0	0	0
SLDKFLASVSTVLTSKYR	Unmodified	5.1e-33	100.45	0	3	sp|P69905|HBA_HUMAN																			By MS/MS	By matching	0	0	0	0	0	0	0	0	0	0	0	0	0	0	0	0	0	0	1.1365e+08	5.34813e+07
SLLEACTFRRP	Unmodified	5.3e-154	134.13	0	2;3	sp|P02787|TRFE_HUMAN	By MS/MS	By MS/MS	By matching	By matching	By MS/MS	By MS/MS	By MS/MS	By MS/MS	By MS/MS	By MS/MS	By MS/MS	By matching	By MS/MS	By MS/MS	By MS/MS	By MS/MS	By MS/MS	By MS/MS	By MS/MS	By MS/MS	32784313635	62402092688	5903079553	12697725623	51851714884	48341164657	45046959147	25087753475	37679896657	37011032284	41321528438	31625817906	51901748092	67225430367	51428954999	34169110031	29005746565	29980140271	41482865356	84107723240
SLPHENKPLTLSNYQTN	Unmodified	0.0019494	79.017	0	2	sp|P04080|CYTB_HUMAN			By MS/MS																		0	0	1127553359	0	0	0	0	0	0	0	0	0	0	0	0	0	0	0	0	0
SLPHENKPLTLSNYQTNKAKHDE	Unmodified	0.015008	52.898	0.00266312	4	sp|P04080|CYTB_HUMAN			By matching	By MS/MS							By matching	By matching									0	0	3385349408	4015239343	0	0	0	0	0	0	4776371942	2893556676	0	0	0	0	0	0	0	0
SLPHENKPLTLSNYQTNKAKHDEL	Unmodified	2.32e-154	135.23	0	3;4;5	sp|P04080|CYTB_HUMAN			By MS/MS	By MS/MS																	0	0	20767834460	15432477023	0	0	0	0	0	0	0	0	0	0	0	0	0	0	0	0
SLPHENKPLTLSNYQTNKAKHDELT	Unmodified	2.76e-09	67.4	0.00266312	4	sp|P04080|CYTB_HUMAN			By MS/MS	By MS/MS							By matching	By matching									0	0	8868065980	31205050898	0	0	0	0	0	0	2250565700	2117723554	0	0	0	0	0	0	0	0
SLSNKLTLDKLDVKGKRVVM	Acetyl (Protein N-term)	0.0045679	56.719	0.00266312	4	sp|P00558|PGK1_HUMAN			By MS/MS																		0	0	5342147357	0	0	0	0	0	0	0	0	0	0	0	0	0	0	0	0	0
SLTPEQWKSHRSYSCQVTHEGSTVEK	Unmodified	0.0023907	58.952	0.00266312	4	sp|P0DOY2|IGLC2_HUMAN;sp|P0CG04|IGLC1_HUMAN;sp|B9A064|IGLL5_HUMAN;sp|P0DOX8|IGL1_HUMAN;sp|P0CF74|IGLC6_HUMAN			By matching	By MS/MS																	0	0	3755959781	6150278862	0	0	0	0	0	0	0	0	0	0	0	0	0	0	0	0
SMPPVIKVDRPFHFMIYEETSGMLLFLGRVVNPTLL	Unmodified	1.41e-186	135.44	0	3;4	sp|Q9UK55|ZPI_HUMAN		By MS/MS		By MS/MS																	0	27356785475	0	40742904056	0	0	0	0	0	0	0	0	0	0	0	0	0	0	0	0
SNCFAIRHFENKFAVETLICS	Unmodified	2.98e-37	104.84	0	3	sp|Q9Y287|ITM2B_HUMAN		By MS/MS	By MS/MS	By MS/MS	By MS/MS	By MS/MS	By MS/MS	By MS/MS	By matching	By matching	By MS/MS	By MS/MS	By MS/MS	By MS/MS	By MS/MS	By MS/MS	By MS/MS	By MS/MS	By MS/MS	By MS/MS	0	8733340584	19320767999	13375589897	3598845043	2995278965	4315658503	4056412103	1971232185	2373572525	3871288090	1928837513	4595891325	5095483831	4207925445	3375896067	4522545938	5856771205	3149193337	7087420185
SNPEAGETVPGGQAQTGASTESGRQEWSSTHPR	Unmodified	0.037867	37.821	0.00266312	4	sp|Q9UBG3|CRNN_HUMAN				By MS/MS																	0	0	0	7660565123	0	0	0	0	0	0	0	0	0	0	0	0	0	0	0	0
SNVPHKSSLPEGIRP	Acetyl (Protein N-term)	1.55e-126	128.74	0	2;3	sp|P47929|LEG7_HUMAN			By MS/MS	By MS/MS																	0	0	8976570106	7338987243	0	0	0	0	0	0	0	0	0	0	0	0	0	0	0	0
SNVPHKSSLPEGIRPG	Acetyl (Protein N-term)	0	201.65	0	2;3	sp|P47929|LEG7_HUMAN			By MS/MS	By MS/MS																	0	0	89715017527	83142033194	0	0	0	0	0	0	0	0	0	0	0	0	0	0	0	0
SNVPHKSSLPEGIRPGT	Acetyl (Protein N-term)	7.47e-126	131.31	0	2;3	sp|P47929|LEG7_HUMAN			By MS/MS	By MS/MS								By matching									0	0	10718014776	21402807379	0	0	0	0	0	0	0	6.77485e+08	0	0	0	0	0	0	0	0
SNVPHKSSLPEGIRPGTVL	Acetyl (Protein N-term)	0.021551	53.359	0.00266312	2;3	sp|P47929|LEG7_HUMAN			By MS/MS																		0	0	34874405153	0	0	0	0	0	0	0	0	0	0	0	0	0	0	0	0	0
SNVTLRKMSPTGNEMKSTTQGTTRKQQDFHEVN	Acetyl (Protein N-term)	3.22e-05	53.123	0.00266312	5	sp|O95171|SCEL_HUMAN			By matching	By MS/MS																	0	0	7174408636	2477931688	0	0	0	0	0	0	0	0	0	0	0	0	0	0	0	0
SPLFMGKVVNPTQK	Unmodified	0	171.51	0	2;3	sp|P01009|A1AT_HUMAN	By MS/MS	By MS/MS	By MS/MS	By MS/MS	By MS/MS	By MS/MS	By MS/MS	By MS/MS	By MS/MS	By MS/MS	By MS/MS	By MS/MS	By MS/MS		By MS/MS	By MS/MS	By MS/MS	By MS/MS	By MS/MS	By MS/MS	37306070499	48013280541	21091588429	15462759620	28390851703	20136827121	21433681879	24065356883	19348248843	9088990680	53570487447	25827058045	12823151880	0	0	24509592325	27559079598	24337610374	33562357312	49505858269
SPMYSIITPNILRLESEETMVLEAHDAQ	Unmodified	0.0060759	51.473	0.00266312	3	sp|P01024|CO3_HUMAN	By MS/MS					By matching				By matching				By MS/MS							1120999571	0	0	0	0	1.45316e+08	0	0	0	273000041	0	0	0	4.67122e+08	0	0	0	0	0	0
SPPLYCDSEIDAELKNIL	Unmodified	0	182.1	0	2;3	sp|P02774|VTDB_HUMAN	By MS/MS	By MS/MS	By MS/MS	By MS/MS	By matching	By matching	By MS/MS	By matching	By MS/MS	By MS/MS	By matching		By matching	By MS/MS	By MS/MS	By matching	By MS/MS	By matching	By MS/MS	By matching	7812465330	1648788109	10357023929	1557457228	2.96352e+08	3.0529e+08	2.6272e+08	1.11251e+08	8.31023e+08	8.40925e+08	2453402159	0	5.52594e+08	8.76045e+08	3.9564e+08	1267361535	1608031658	8.92234e+08	3.93604e+08	1282127471
SPYSYSTTAVVTNPKE	Unmodified	1.73e-23	95.662	0	2	sp|P02766|TTHY_HUMAN	By MS/MS	By MS/MS									By matching					By MS/MS					0	1874687129	0	0	0	0	0	0	0	0	1986812660	0	0	0	0	1978920664	0	0	0	0
SQAEFEKAAEEVRHLKTKPSD	Acetyl (Protein N-term)	1.06e-06	63.225	0.00266312	3	sp|P07108|ACBP_HUMAN			By MS/MS	By matching																	0	0	7860291246	8984147529	0	0	0	0	0	0	0	0	0	0	0	0	0	0	0	0
SQAEFEKAAEEVRHLKTKPSDEE	Acetyl (Protein N-term)	0.03007	50.783	0.00266312	4	sp|P07108|ACBP_HUMAN			By matching	By MS/MS																	0	0	6335234212	6995163302	0	0	0	0	0	0	0	0	0	0	0	0	0	0	0	0
SQEAGTGAGAGSLAGSCGCGTPQRPGAHGSSAAAHRYS	Unmodified	9.79e-38	83.826	0	5	sp|Q8NBK3|SUMF1_HUMAN					By matching	By MS/MS			By matching		By MS/MS	By MS/MS				By matching					0	0	0	0	2038303056	1480518141	0	0	1897790507	0	3695168277	2519759196	0	0	0	1368631748	0	0	0	0
SQSQERISPQIQLSGQTEQTQKAGEGKRN	Unmodified	1.15e-36	93.596	0	4;5	sp|Q9UBG3|CRNN_HUMAN			By MS/MS	By MS/MS																	0	0	4913716386	17782872392	0	0	0	0	0	0	0	0	0	0	0	0	0	0	0	0
SQTSQAVTGGHAQIQAGTHTQTPTQTVEQDSSHQTG	Unmodified	4.17e-09	56.729	0.00266312	3	sp|Q9UBG3|CRNN_HUMAN			By MS/MS	By MS/MS																	0	0	2827003106	2866597166	0	0	0	0	0	0	0	0	0	0	0	0	0	0	0	0
SQTSQAVTGGHAQIQAGTHTQTPTQTVEQDSSHQTGSTS	Unmodified	4.87e-140	123.55	0	3;4	sp|Q9UBG3|CRNN_HUMAN			By MS/MS	By MS/MS																	0	0	14878201558	12825844300	0	0	0	0	0	0	0	0	0	0	0	0	0	0	0	0
SRALSRQLSSGVSEIRHTAD	Unmodified	0.00012952	65.085	0.00266312	4	sp|P04792|HSPB1_HUMAN			By matching	By MS/MS																	0	0	1340320744	1512266277	0	0	0	0	0	0	0	0	0	0	0	0	0	0	0	0
SRKNPKFMETVAEKALQE	Unmodified	1.26e-33	103.88	0	4	sp|P10909|CLUS_HUMAN					By MS/MS	By MS/MS	By matching	By matching	By MS/MS	By MS/MS	By matching	By MS/MS	By matching	By matching	By matching	By matching		By MS/MS			0	0	0	0	2318638346	3286915206	2578273500	1142367325	8796402306	7705225876	3722016210	3601590477	2547217870	2300909020	1725689188	9.78156e+08	0	1746875111	0	0
SRKNPKFMETVAEKALQEYRKKH	Unmodified	5.88e-13	83.871	0	6	sp|P10909|CLUS_HUMAN					By matching	By MS/MS	By matching	By MS/MS	By MS/MS	By MS/MS	By MS/MS	By MS/MS	By matching	By matching	By matching	By matching	By matching				0	0	0	0	2093531703	3795913291	1239715692	2386230749	6200307224	7202183394	8620221313	6332558190	2680753369	2189440779	1078212621	1996993912	1271461165	0	0	0
SRKNPKFMETVAEKALQEYRKKHREE	Unmodified	0	165.47	0	4;5;6	sp|P10909|CLUS_HUMAN	By matching	By MS/MS	By MS/MS	By MS/MS	By MS/MS	By MS/MS	By MS/MS	By MS/MS	By MS/MS	By MS/MS	By MS/MS	By MS/MS	By MS/MS	By MS/MS	By MS/MS	By MS/MS	By MS/MS	By MS/MS		By MS/MS	8751978917	7462581711	25923073376	16465579447	22597166987	30976793304	46749488514	37341069391	27086368002	20238704443	90895678133	22927909196	23248964185	28440719319	36118750325	24326525657	10978808314	54611321870	0	92601079183
SSKITHRIHWESASLL	Unmodified	0	166.9	0	2;3;4	sp|P01024|CO3_HUMAN	By MS/MS	By MS/MS	By MS/MS	By MS/MS	By MS/MS	By MS/MS	By MS/MS	By MS/MS	By matching	By matching	By matching	By MS/MS	By MS/MS	By MS/MS	By MS/MS	By MS/MS	By MS/MS	By matching	By matching	By matching	29318906827	48169101249	62242476275	56682032212	15121004747	13910611817	27022212163	21874997302	10981946973	10358934163	36662197728	11325305681	34608098702	44699707651	26039952396	22616903064	12401339536	11533660557	3602909594	15833898277
SSKITHRIHWESASLLR	Unmodified	0	199.41	0	2;3;4;5	sp|P01024|CO3_HUMAN	By MS/MS	By MS/MS	By MS/MS	By MS/MS	By MS/MS	By MS/MS	By MS/MS	By MS/MS	By MS/MS	By MS/MS	By MS/MS	By MS/MS	By MS/MS	By MS/MS	By MS/MS	By MS/MS	By matching	By MS/MS	By MS/MS	By MS/MS	141000000000	198000000000	873000000000	1090000000000	60678317360	47347198440	70534211383	79446649896	95459426881	108000000000	65662560003	74426738499	6176982535	6437526648	25441941291	65203745247	2932689974	22692398826	26040230243	87270071580
SSLLEACTFRRP	Unmodified	0	165.35	0	2;3	sp|P02787|TRFE_HUMAN	By MS/MS	By MS/MS	By MS/MS	By MS/MS	By MS/MS	By MS/MS	By MS/MS	By MS/MS	By MS/MS	By MS/MS	By MS/MS	By MS/MS	By MS/MS	By MS/MS	By MS/MS	By MS/MS	By MS/MS	By MS/MS	By MS/MS	By MS/MS	109000000000	249000000000	121000000000	60218107702	132000000000	118000000000	147000000000	132000000000	207000000000	183000000000	96225878945	135000000000	192000000000	307000000000	197000000000	217000000000	159000000000	211000000000	180000000000	485000000000
SSPPWFIVDRPFLFFIRHNPTGAVLFMGQINKP	Unmodified	5.09e-86	110.47	0	3;4	sp|P07093|GDN_HUMAN									By MS/MS	By MS/MS			By MS/MS	By MS/MS			By MS/MS	By MS/MS			0	0	0	0	0	0	0	0	41490306177	31828182401	0	0	10805262310	1727503912	0	0	5166527005	6813277795	0	0
SSPRSLLCSISGP	Unmodified	0.001707	56.087	0.00266312	2	sp|Q8NBR9|CK072_HUMAN												By MS/MS									0	0	0	0	0	0	0	0	0	0	0	0	0	0	0	0	0	0	0	0
SSSYSKQFTSSTSYNRGDSTFESKSY	Unmodified	0.0067253	56.562	0.00266312	3	sp|P02671|FIBA_HUMAN			By MS/MS				By matching				By matching						By matching				0	0	5100417956	0	0	0	1903463612	0	0	0	1692207472	0	0	0	0	0	1998685921	0	0	0
SSSYSKQFTSSTSYNRGDSTFESKSYKM	Unmodified	2.65e-264	152.88	0	4	sp|P02671|FIBA_HUMAN		By matching	By MS/MS	By MS/MS	By matching	By matching	By MS/MS	By matching			By matching	By matching			By matching	By matching				By matching	0	2397875657	10467700206	19442591619	2807079171	4128782747	4444168163	4812556603	0	0	5959978479	4981193415	0	0	1593034359	1843571373	0	0	0	2679469162
SSSYSKQFTSSTSYNRGDSTFESKSYKMA	Unmodified	2.65e-108	120.15	0	4	sp|P02671|FIBA_HUMAN		By matching	By MS/MS	By MS/MS	By matching	By matching	By matching	By matching		By matching		By matching	By matching		By matching	By matching				By matching	0	6541599321	13610078983	11896401533	6267786055	4185580816	6030114521	8066208640	0	2453287247	0	13098163163	1453557974	0	4809577835	4759399897	0	0	0	7418426072
SSTVLEDSKSNEKAEEWGRSGKDPDRFRPDGLPK	Unmodified	0.05765	35.045	0.00266312	5;6	sp|P35542|SAA4_HUMAN		By matching	By matching		By MS/MS	By matching	By MS/MS	By matching	By matching	By matching		By matching			By matching					By matching	0	4671340780	3030875014	0	6138032004	8718230605	12806539200	11309851200	5089275910	6379167686	0	10398206592	0	0	1441388826	0	0	0	0	11692631917
SSTVLEDSKSNEKAEEWGRSGKDPDRFRPDGLPKKY	Unmodified	0.029868	26.683	0.00266312	6	sp|P35542|SAA4_HUMAN	By matching	By matching	By matching	By matching		By MS/MS	By matching	By matching		By matching	By matching	By MS/MS	By matching	By MS/MS	By matching	By matching			By matching	By matching	4509516854	10344034631	5681002949	6939024027	0	10187334519	9546389271	9419203963	0	11249207924	19824145877	15886855042	10157196170	13186903289	7573033366	10195379518	0	0	8540808710	20892312797
STHGKFHGTVKAENGKLVINGNPIT	Unmodified	1.23e-41	104.67	0	4;5	sp|P04406|G3P_HUMAN			By MS/MS	By MS/MS																	0	0	33102550365	38936430708	0	0	0	0	0	0	0	0	0	0	0	0	0	0	0	0
STQVRFTVDRPFLFLIYEHRTSCLLFMGRVANPSRS	Unmodified	0.00013854	47.884	0.00266312	6	sp|P05546|HEP2_HUMAN								By matching						By matching	By MS/MS		By MS/MS				0	0	0	0	0	0	0	1786033902	0	0	0	0	0	1751980510	1395816739	0	4958664063	0	0	0
STRSVSSSSYRRMFGGP	Acetyl (Protein N-term)	0.012328	69.805	0.00266312	3	sp|P08670|VIME_HUMAN					By matching				By MS/MS	By MS/MS				By MS/MS	By matching					By matching	0	0	0	0	2344888588	0	0	0	9920712879	10941571976	0	0	0	4726340468	1204957363	0	0	0	0	3291527919
STSSLLEACTFRRP	Unmodified	0	220.4	0	2;3	sp|P02787|TRFE_HUMAN	By MS/MS	By MS/MS	By MS/MS	By MS/MS	By MS/MS	By MS/MS	By MS/MS	By MS/MS	By MS/MS	By MS/MS	By MS/MS	By MS/MS	By MS/MS	By MS/MS	By MS/MS	By MS/MS	By MS/MS	By MS/MS	By MS/MS	By MS/MS	501000000000	531000000000	614000000000	152000000000	470000000000	346000000000	279000000000	193000000000	393000000000	343000000000	347000000000	266000000000	427000000000	554000000000	245000000000	564000000000	276000000000	316000000000	469000000000	794000000000
SVGAAAGPVVPPCPGRIRHFKV	Unmodified	0	171.98	0	2;3;4;5	sp|P02765|FETUA_HUMAN	By MS/MS	By MS/MS	By MS/MS	By MS/MS	By MS/MS	By MS/MS	By MS/MS	By MS/MS	By MS/MS	By MS/MS	By MS/MS	By MS/MS	By MS/MS	By MS/MS	By MS/MS	By MS/MS	By MS/MS	By MS/MS	By MS/MS	By MS/MS	170000000000	298000000000	88438620091	149000000000	210000000000	222000000000	263000000000	213000000000	384000000000	412000000000	340000000000	238000000000	481000000000	516000000000	488000000000	314000000000	188000000000	215000000000	145000000000	375000000000
SVKLGHPDTLNQGEF	Unmodified	1.1e-196	144.72	0	2;3	sp|P06702|S10A9_HUMAN			By MS/MS	By MS/MS				By matching			By matching					By matching					0	0	71240354150	85011401165	0	0	0	6.24649e+08	0	0	7314584686	0	0	0	0	9.60983e+08	0	0	0	0
SVKLGHPDTLNQGEFK	Unmodified	0	169.4	0	3	sp|P06702|S10A9_HUMAN			By MS/MS	By MS/MS							By matching	By matching									0	0	0	18117145668	0	0	0	0	0	0	2562500605	2304021482	0	0	0	0	0	0	0	0
SVKLGHPDTLNQGEFKE	Unmodified	0	221.9	0	2;3;4	sp|P06702|S10A9_HUMAN			By MS/MS	By MS/MS							By MS/MS	By MS/MS									0	0	20086192718	23880156710	0	0	0	0	0	0	4420259388	2433011191	0	0	0	0	0	0	0	0
SVKLGHPDTLNQGEFKEL	Unmodified	0.0001845	80.994	0	3	sp|P06702|S10A9_HUMAN			By MS/MS	By matching																	0	0	187000000000	52887389937	0	0	0	0	0	0	0	0	0	0	0	0	0	0	0	0
SVMHEALHNHYTQKSLSLSLG	Unmodified	0.032341	44.238	0.00266312	4	sp|P01861|IGHG4_HUMAN															By MS/MS		By MS/MS	By matching			0	0	0	0	0	0	0	0	0	0	0	0	0	0	7991781189	0	3642724169	3356261873	0	0
SVMHEALHNHYTQKSLSLSPG	Unmodified	0	169.85	0	2;3;4;5	sp|P01859|IGHG2_HUMAN;sp|P01857|IGHG1_HUMAN;sp|P0DOX5|IGG1_HUMAN	By MS/MS	By MS/MS	By MS/MS	By MS/MS	By MS/MS	By MS/MS	By MS/MS	By MS/MS	By MS/MS	By MS/MS	By MS/MS	By MS/MS	By MS/MS	By MS/MS	By MS/MS	By MS/MS	By MS/MS	By MS/MS	By MS/MS	By MS/MS	179000000000	303000000000	197000000000	375000000000	405000000000	429000000000	564000000000	666000000000	312000000000	369000000000	499000000000	728000000000	149000000000	194000000000	242000000000	261000000000	258000000000	165000000000	275000000000	598000000000
SVMHEALHNRFTQKSLSLSPG	Unmodified	9.4e-09	81.807	0	3	sp|P01860|IGHG3_HUMAN									By MS/MS	By MS/MS	By matching	By MS/MS					By MS/MS	By MS/MS	By matching	By MS/MS	0	0	0	0	0	0	0	0	9624880504	10422610427	9682322904	8821768408	0	0	0	0	13238702098	17093323534	6963815144	17850818534
SVQLTEKRMDKVGKYPKELRK	Unmodified	0	189.11	0	3;4;5;6	sp|P01024|CO3_HUMAN	By matching	By MS/MS	By MS/MS	By MS/MS	By MS/MS	By MS/MS	By MS/MS	By MS/MS	By MS/MS	By MS/MS	By MS/MS	By MS/MS	By MS/MS	By MS/MS	By MS/MS	By MS/MS		By matching	By MS/MS	By matching	5015066407	1738713060	11634455723	18870716432	44655355610	43316720045	3509118760	2709165080	11581357957	7577475372	599000000000	420000000000	3435255680	3121545902	7.55119e+08	6578395654	0	6593983627	3413967912	4404325400
SVQLTEKRMDKVGKYPKELRKC	Unmodified	3.53e-254	153.56	0	3;4;5;6	sp|P01024|CO3_HUMAN	By matching		By matching	By matching	By MS/MS	By MS/MS	By matching	By matching	By MS/MS	By MS/MS	By MS/MS	By MS/MS	By matching	By matching	By matching	By MS/MS	By matching	By matching	By matching	By matching	8.2787e+08	0	5119243267	6582737633	51093152742	49963186450	4235153612	10715288259	17906711534	19665220093	104000000000	101000000000	1863167865	1404412815	897268746	14848407344	6.63437e+08	5663246628	3394792728	1963878746
SVQLTEKRMDKVGKYPKELRKCCED	Unmodified	1.14e-09	70.345	0.00266312	4	sp|P01024|CO3_HUMAN	By matching		By matching	By MS/MS	By matching	By matching	By matching	By matching	By matching	By matching	By matching					By matching			By matching	By matching	7.11812e+08	0	3556742483	5085379712	5.74677e+08	7.48888e+08	1099547731	1221384998	1128552558	1683640208	1148093746	0	0	0	0	1032542688	0	0	2597369566	4219485804
SVSGKPQYMVLVPSLLHTETTEKG	Unmodified	0.013477	53.905	0.00266312	3	sp|P01023|A2MG_HUMAN		By MS/MS	By MS/MS			By MS/MS	By matching		By matching		By matching	By matching							By matching	By matching	0	1472956743	0	0	0	8.94078e+08	1543070049	0	8.92809e+08	0	2153611185	2350746167	0	0	0	0	0	0	1669770049	2596751261
SVVHPKYHQGSGPILPRRTDEHDL	Unmodified	0.011524	54.559	0.00266312	4	sp|O43240|KLK10_HUMAN				By MS/MS																	0	0	0	3864525190	0	0	0	0	0	0	0	0	0	0	0	0	0	0	0	0
SYSCQVTHEGSTVEKTVAPTECS	Unmodified	0	189.19	0	2;3	sp|P0DOY2|IGLC2_HUMAN;sp|P0CG04|IGLC1_HUMAN;sp|B9A064|IGLL5_HUMAN;sp|P0DOX8|IGL1_HUMAN;sp|P0DOY3|IGLC3_HUMAN	By matching		By MS/MS	By MS/MS		By matching			By matching	By MS/MS	By matching		By MS/MS	By matching			By matching	By matching	By MS/MS	By MS/MS	5978689107	0	5365420406	5942726605	0	3186426314	0	0	4983410708	10820189098	4020100470	0	33556216935	5521557949	0	0	12234852156	5557136546	106000000000	41622144002
SYSTTAVVTNPKE	Unmodified	0.097817	49.298	0.00266312	2	sp|P02766|TTHY_HUMAN											By MS/MS										0	0	0	0	0	0	0	0	0	0	8.65501e+08	0	0	0	0	0	0	0	0	0
TALWGKVNVDEVGGEALG	Unmodified	0.049196	48.907	0.00266312	2	sp|P68871|HBB_HUMAN																		By MS/MS			0	0	0	0	0	0	0	0	0	0	0	0	0	0	0	0	0	2875633733	0	0
TALWGKVNVDEVGGEALGRLLV	Unmodified	0.0049435	55.302	0.00266312	3	sp|P68871|HBB_HUMAN																	By matching	By MS/MS			0	0	0	0	0	0	0	0	0	0	0	0	0	0	0	0	2.40362e+08	2.73931e+08	0	0
TAMDVVYALKRQGRTLYGFGG	Unmodified	3.1e-06	76.301	0	3	sp|P62805|H4_HUMAN							By matching	By MS/MS									By matching	By matching			0	0	0	0	0	0	2922357369	2709308072	0	0	0	0	0	0	0	0	1810574884	1628638163	0	0
TCKMSQLERNIET	Acetyl (Protein N-term)	1.05e-73	115.91	0	2	sp|P06702|S10A9_HUMAN			By MS/MS	By MS/MS																	0	0	30981082665	22473180691	0	0	0	0	0	0	0	0	0	0	0	0	0	0	0	0
TCKMSQLERNIETIIN	Acetyl (Protein N-term)	1.07e-05	81.656	0	2	sp|P06702|S10A9_HUMAN			By MS/MS	By MS/MS																	0	0	13576979536	18003003573	0	0	0	0	0	0	0	0	0	0	0	0	0	0	0	0
TCKMSQLERNIETIINT	Acetyl (Protein N-term)	4.47e-281	158.92	0	2;3	sp|P06702|S10A9_HUMAN			By MS/MS	By MS/MS																	0	0	39806222800	28363145696	0	0	0	0	0	0	0	0	0	0	0	0	0	0	0	0
TCKMSQLERNIETIINTF	Acetyl (Protein N-term)	0	210.07	0	2;3	sp|P06702|S10A9_HUMAN			By MS/MS	By MS/MS																	0	0	302000000000	338000000000	0	0	0	0	0	0	0	0	0	0	0	0	0	0	0	0
TCPPCPAPELLGGPSVFLFPPKPKDTLM	Unmodified	0.42771	25.51	0.00266312	3	sp|P01857|IGHG1_HUMAN;sp|P0DOX5|IGG1_HUMAN													By MS/MS								0	0	0	0	0	0	0	0	0	0	0	0	0	0	0	0	0	0	0	0
TCRLEKPAKYDDIKKVVKQASEGPLKG	Unmodified	0.025858	44.164	0.00266312	6	sp|P04406|G3P_HUMAN			By MS/MS	By MS/MS																	0	0	5130517766	6051511009	0	0	0	0	0	0	0	0	0	0	0	0	0	0	0	0
TECPQYIRKKGADVW	Unmodified	4.24e-06	83.692	0	3	sp|P05109|S10A8_HUMAN			By matching	By MS/MS		By matching	By matching	By matching													0	0	2476562708	7572745593	0	3.77489e+08	1193022855	8.6276e+08	0	0	0	0	0	0	0	0	0	0	0	0
TELEKALNSIIDVYHKYS	Unmodified	0.056807	41.53	0.00266312	3	sp|P05109|S10A8_HUMAN			By matching	By MS/MS								By matching									0	0	5.07911e+08	3.65464e+08	0	0	0	0	0	0	0	4.96918e+07	0	0	0	0	0	0	0	0
TELEKALNSIIDVYHKYSL	Unmodified	6.29e-07	84.946	0	3	sp|P05109|S10A8_HUMAN			By MS/MS																		0	0	2493008996	0	0	0	0	0	0	0	0	0	0	0	0	0	0	0	0	0
TGTGESKCPLMVKVLDAVR	Unmodified	0.030316	47.499	0.00266312	3	sp|P02766|TTHY_HUMAN			By MS/MS																		0	0	14272067929	0	0	0	0	0	0	0	0	0	0	0	0	0	0	0	0	0
TGTGESKCPLMVKVLDAVRGSPAINVAVHVF	Unmodified	0.014469	41.247	0.00266312	4	sp|P02766|TTHY_HUMAN			By MS/MS																		0	0	3628216602	0	0	0	0	0	0	0	0	0	0	0	0	0	0	0	0	0
TGTGESKCPLMVKVLDAVRGSPAINVAVHVFR	Unmodified	4.47e-279	152.19	0	4;5	sp|P02766|TTHY_HUMAN	By MS/MS	By MS/MS	By MS/MS	By MS/MS			By MS/MS	By matching													11557908758	694222256	7107899434	8284852495	0	0	7.69597e+08	3.41581e+08	0	0	0	0	0	0	0	0	0	0	0	0
THQEQMKQPTPLPPPCQKVPVE	Unmodified	1.85e-06	62.999	0.00266312	3	sp|P07476|INVO_HUMAN			By MS/MS	By MS/MS																	0	0	2230592440	1605559968	0	0	0	0	0	0	0	0	0	0	0	0	0	0	0	0
THRIHWESASLL	Unmodified	1.43e-129	117.79	0	3	sp|P01024|CO3_HUMAN	By MS/MS	By MS/MS	By MS/MS	By MS/MS	By MS/MS	By matching	By matching	By MS/MS	By MS/MS	By MS/MS		By MS/MS		By MS/MS	By matching	By MS/MS					4389713108	6516585997	0	17405504652	0	3245955060	2949371232	4513130245	6376257402	3664767960	0	4681711755	0	0	5031416146	6566724737	0	0	0	0
THRIHWESASLLR	Unmodified	0	162.37	0	2;3;4	sp|P01024|CO3_HUMAN	By MS/MS	By matching	By MS/MS	By MS/MS	By MS/MS	By MS/MS	By matching	By matching	By MS/MS	By MS/MS		By MS/MS				By matching					19835123604	5992946410	1849431617	31384417046	5932089037	3931627909	1698444489	4408459713	4812255818	7145272733	0	12378575285	0	0	0	3215504324	0	0	0	0
THSMIDSSLSKIALAAIAA	Unmodified	0.00012892	70.783	0.00266312	2	sp|P15514|AREG_HUMAN														By MS/MS	By MS/MS	By MS/MS					0	0	0	0	0	0	0	0	0	0	0	0	0	1404086461	0	7.99891e+08	0	0	0	0
THSMIDSSLSKIALAAIAAFM	Unmodified	0.0011542	68.525	0.00266312	2	sp|P15514|AREG_HUMAN					By MS/MS																0	0	0	0	0	0	0	0	0	0	0	0	0	0	0	0	0	0	0	0
THSMIDSSLSKIALAAIAAFMSA	Unmodified	0.070137	40.622	0.00266312	2	sp|P15514|AREG_HUMAN		By MS/MS																			0	0	0	0	0	0	0	0	0	0	0	0	0	0	0	0	0	0	0	0
TIIFMGRVANPCVK	Unmodified	0.046105	43.316	0.00266312	2	sp|P01008|ANT3_HUMAN	By matching																By MS/MS				1040771861	0	0	0	0	0	0	0	0	0	0	0	0	0	0	0	2055035496	0	0	0
TKIPEPGCTKVPEPG	Unmodified	0.056743	51.727	0.00266312	2	sp|Q9UBC9|SPRR3_HUMAN			By MS/MS	By matching																	0	0	2222524450	1003215831	0	0	0	0	0	0	0	0	0	0	0	0	0	0	0	0
TKLEEHLEGIVNIFHQYSVRK	Unmodified	1.27e-198	143.48	0	3;4	sp|P80511|S10AC_HUMAN																	By MS/MS	By MS/MS	By matching	By MS/MS	0	0	0	0	0	0	0	0	0	0	0	0	0	0	0	0	11960000209	12754937065	1638073139	2787163572
TKSPLFMGKVVNPTQK	Unmodified	0	169.72	0	2;3;4	sp|P01009|A1AT_HUMAN	By MS/MS	By MS/MS	By MS/MS	By MS/MS	By MS/MS	By MS/MS	By MS/MS	By MS/MS	By MS/MS	By MS/MS	By MS/MS	By MS/MS	By MS/MS	By MS/MS	By MS/MS	By MS/MS	By MS/MS	By MS/MS	By MS/MS	By MS/MS	104000000000	226000000000	177000000000	178000000000	215000000000	208000000000	239000000000	250000000000	181000000000	207000000000	493000000000	418000000000	108000000000	142000000000	209000000000	140000000000	13674623196	230000000000	17907307448	389000000000
TLLKPNMVTPGHACTQKFSH	Unmodified	0.092523	34.649	0.00266312	3	sp|P04075|ALDOA_HUMAN				By MS/MS																	0	0	0	1262900742	0	0	0	0	0	0	0	0	0	0	0	0	0	0	0	0
TLLVFEVQQPFL	Unmodified	1.46e-27	97.813	0	2	sp|P05155|IC1_HUMAN			By MS/MS																		0	0	11111070713	0	0	0	0	0	0	0	0	0	0	0	0	0	0	0	0	0
TLLVFEVQQPFLFVLWDQQHKFPVFMGRVYDPRA	Unmodified	0	190.23	0	3;4;5	sp|P05155|IC1_HUMAN										By MS/MS			By MS/MS	By MS/MS				By MS/MS	By MS/MS		0	0	0	0	0	0	0	0	0	2.35188e+08	0	0	6597438100	7740406908	0	0	0	17686529417	6059192786	0
TLPTKETIEQEKRSEIS	Unmodified	0.012805	69.979	0.00266312	3	sp|P63313|TYB10_HUMAN					By matching	By MS/MS			By matching	By MS/MS	By matching	By matching						By matching			0	0	0	0	9.85732e+08	9.01014e+08	0	0	2310185265	2256288807	1214327399	1105863760	0	0	0	0	0	4.64419e+08	0	0
TLQKKIEEIAAKYKHSVVKKC	Unmodified	0.0094671	50.87	0.00266312	5	sp|P01031|CO5_HUMAN																		By matching	By MS/MS	By MS/MS	0	0	0	0	0	0	0	0	0	0	0	0	0	0	0	0	0	4829575088	2489261202	6253527056
TLSEKAKPALEDLRQG	Unmodified	0.073082	47.548	0.00266312	3	sp|P02647|APOA1_HUMAN						By matching			By MS/MS	By matching	By matching	By matching						By matching			0	0	0	0	0	4.88655e+08	0	0	1528590228	1647782512	1510048516	2144344146	0	0	0	0	0	5.18525e+08	0	0
TLSELHCDKLHVD	Unmodified	1.14e-06	62.081	0.00266312	2	sp|P68871|HBB_HUMAN																		By MS/MS			0	0	0	0	0	0	0	0	0	0	0	0	0	0	0	0	0	0	0	0
TLSELHCDKLHVDPENFR	Unmodified	5.33e-57	111.57	0	3	sp|P68871|HBB_HUMAN																	By MS/MS	By MS/MS			0	0	0	0	0	0	0	0	0	0	0	0	0	0	0	0	5107911625	7363534360	0	0
TLSELHCDKLHVDPENFRLLGNVLVCVL	Unmodified	0.0060759	51.473	0.00266312	4	sp|P68871|HBB_HUMAN																	By MS/MS	By MS/MS			0	0	0	0	0	0	0	0	0	0	0	0	0	0	0	0	6.49252e+08	1303334971	0	0
TLSELHCDKLHVDPENFRLLGNVLVCVLA	Unmodified	0.0019143	49.559	0.00266312	4	sp|P68871|HBB_HUMAN																		By MS/MS			0	0	0	0	0	0	0	0	0	0	0	0	0	0	0	0	0	1885677203	0	0
TLVQTKGTGASGSFKLN	Unmodified	0.0069168	75.682	0	2	sp|P10412|H14_HUMAN;sp|Q02539|H11_HUMAN;sp|P16402|H13_HUMAN;sp|P16401|H15_HUMAN;sp|P16403|H12_HUMAN							By matching		By MS/MS	By matching								By matching			0	0	0	0	0	0	5.6908e+08	0	1469239318	1647742715	0	0	0	0	0	0	0	1976628701	0	0
TPPPQLQQQQVKQPSQPPPQ	Unmodified	0.00012797	63.488	0	2	sp|Q9UBC9|SPRR3_HUMAN			By MS/MS	By MS/MS																	0	0	7.5595e+08	9.7065e+08	0	0	0	0	0	0	0	0	0	0	0	0	0	0	0	0
TPPPQLQQQQVKQPSQPPPQEIFVPTTKEPCHSKVPQPGN	Unmodified	0.0013561	29.792	0.00266312	5	sp|Q9UBC9|SPRR3_HUMAN			By matching	By MS/MS																	0	0	11112105071	7096959415	0	0	0	0	0	0	0	0	0	0	0	0	0	0	0	0
TQVQREIVNKHNELRRAVSPPA	Unmodified	2.1e-06	68.639	0.00266312	4	sp|P54108|CRIS3_HUMAN			By MS/MS	By MS/MS																	0	0	13208748185	16151106331	0	0	0	0	0	0	0	0	0	0	0	0	0	0	0	0
TQVQREIVNKHNELRRAVSPPARNM	Unmodified	0.089403	40.086	0.00266312	5	sp|P54108|CRIS3_HUMAN			By MS/MS	By matching																	0	0	2278586639	1796340325	0	0	0	0	0	0	0	0	0	0	0	0	0	0	0	0
TSAGTRQPQFISRDWHGVPGQVDAAMAGRIYISGMAPRPSLA	Unmodified	0.0013158	25.009	0.00266312	5	sp|P04004|VTNC_HUMAN		By MS/MS																			0	2605199208	0	0	0	0	0	0	0	0	0	0	0	0	0	0	0	0	0	0
TSSLLEACTFRRP	Unmodified	0	181.98	0	2;3	sp|P02787|TRFE_HUMAN	By MS/MS	By MS/MS	By MS/MS	By MS/MS	By MS/MS	By MS/MS	By MS/MS	By MS/MS	By MS/MS	By MS/MS	By MS/MS	By MS/MS	By MS/MS	By MS/MS	By MS/MS	By MS/MS	By MS/MS	By MS/MS	By MS/MS	By MS/MS	124000000000	130000000000	143000000000	53778397101	90079254443	73135706547	82281962180	83396103586	73924895635	134000000000	147000000000	97058863340	140000000000	166000000000	116000000000	132000000000	86272972147	144000000000	195000000000	389000000000
TTVHAITATQKTVDGPSGKL	Unmodified	0	193.63	0	2;4	sp|P04406|G3P_HUMAN			By matching	By MS/MS																	0	0	1151240151	2838411057	0	0	0	0	0	0	0	0	0	0	0	0	0	0	0	0
TTVHAITATQKTVDGPSGKLW	Unmodified	0	251.44	0	2;3	sp|P04406|G3P_HUMAN			By MS/MS	By MS/MS																	0	0	2548140263	3680849595	0	0	0	0	0	0	0	0	0	0	0	0	0	0	0	0
TTVHAITATQKTVDGPSGKLWRDGRGALQN	Unmodified	1.54e-36	91.079	0	3;4	sp|P04406|G3P_HUMAN			By MS/MS	By MS/MS																	0	0	5715343625	4885514575	0	0	0	0	0	0	0	0	0	0	0	0	0	0	0	0
TVFLDHENANKILNRPK	Unmodified	0.011024	69.331	0.00266312	4	sp|P00740|FA9_HUMAN	By matching				By matching	By matching		By matching	By matching	By MS/MS	By matching	By matching		By matching		By matching	By matching	By matching	By matching	By MS/MS	1390724909	0	0	0	1223214725	1411459335	0	1657169033	1645779686	1705409531	1877779858	3509435164	0	7.99388e+08	0	1404611517	1045619556	1471645771	1443345841	4276891491
TVKTKDGVVEITGKHEERQDEHGYISRCFT	Unmodified	0.031246	39.701	0.00266312	4	sp|P04792|HSPB1_HUMAN				By MS/MS																	0	0	0	6545117331	0	0	0	0	0	0	0	0	0	0	0	0	0	0	0	0
TVVQPSVGAAA	Unmodified	0.029659	64.82	0.00266312	2	sp|P02765|FETUA_HUMAN					By matching						By matching	By MS/MS									0	0	0	0	1.66451e+08	0	0	0	0	0	1241897403	9.64812e+08	0	0	0	0	0	0	0	0
TVVQPSVGAAAGPVVPPCP	Unmodified	0.17126	47.726	0.00266312	2	sp|P02765|FETUA_HUMAN											By MS/MS										0	0	0	0	0	0	0	0	0	0	0	0	0	0	0	0	0	0	0	0
TVVQPSVGAAAGPVVPPCPGRIRH	Unmodified	7.41e-133	130.49	0	2;3;4	sp|P02765|FETUA_HUMAN	By MS/MS	By MS/MS	By MS/MS	By MS/MS	By MS/MS	By MS/MS	By MS/MS	By MS/MS	By MS/MS	By MS/MS	By MS/MS		By MS/MS	By MS/MS	By MS/MS	By MS/MS	By MS/MS	By MS/MS	By MS/MS	By MS/MS	19296192202	27927991384	7541915937	14223502597	14677844758	21030577514	23662176535	15134329419	16109216317	19367135584	20756931019	0	13034122517	16402221758	11170903455	4603676521	5533488833	2706413418	7508076288	14306437030
TVVQPSVGAAAGPVVPPCPGRIRHFK	Unmodified	2.2e-85	118.51	0	3;4;5	sp|P02765|FETUA_HUMAN	By MS/MS	By MS/MS		By MS/MS	By MS/MS	By MS/MS	By MS/MS	By MS/MS	By MS/MS	By MS/MS	By MS/MS	By MS/MS	By MS/MS	By MS/MS	By MS/MS	By MS/MS	By MS/MS	By MS/MS	By MS/MS	By MS/MS	17128226582	52273746720	0	6947177034	40433358421	41058450646	34459075117	24888421888	41479240128	50833557212	81213355230	44552056412	35755065826	45374173914	38510794744	9072970770	9107549272	24842896475	22980465996	53649810276
TVVQPSVGAAAGPVVPPCPGRIRHFKV	Unmodified	0	163.4	0	2;3;4;5;6	sp|P02765|FETUA_HUMAN	By MS/MS	By MS/MS	By MS/MS	By MS/MS	By MS/MS	By MS/MS	By MS/MS	By MS/MS	By MS/MS	By MS/MS	By MS/MS	By MS/MS	By MS/MS	By MS/MS	By MS/MS	By MS/MS	By MS/MS	By MS/MS	By MS/MS	By MS/MS	12400000000000	8300000000000	1040000000000	1180000000000	10900000000000	10400000000000	8730000000000	11200000000000	13200000000000	10300000000000	5050000000000	9240000000000	8430000000000	9540000000000	7160000000000	10300000000000	12400000000000	12200000000000	11400000000000	3240000000000
TYEKYLGEEYVKAVGNLRKCSTSSLLEACTFRRP	Unmodified	6.07e-155	129.48	0	4;5;6	sp|P02787|TRFE_HUMAN	By MS/MS	By MS/MS	By MS/MS	By MS/MS	By MS/MS	By MS/MS	By MS/MS	By MS/MS	By MS/MS	By MS/MS	By MS/MS	By MS/MS	By MS/MS	By MS/MS	By MS/MS	By MS/MS		By MS/MS	By MS/MS	By MS/MS	27341959564	37144786214	146000000000	187000000000	39451885473	44922357780	37908858790	15534422519	13719687482	34572231387	31652990537	28720660937	32129936573	21097014611	38376347282	31700210932	0	42770447363	29076438768	30856060006
VAHEINHGIGQAGKEAEKLGHGVN	Unmodified	1.19e-203	147	0	3;4	sp|Q6UWP8|SBSN_HUMAN			By MS/MS	By MS/MS							By matching	By matching									0	0	8107295871	8864647745	0	0	0	0	0	0	1587835313	1340688808	0	0	0	0	0	0	0	0
VDKVKPQLEEKTNETYGKLE	Unmodified	0.0012652	71.148	0.00266312	3;4	sp|P01040|CYTA_HUMAN			By matching	By MS/MS																	0	0	4540623554	18833445544	0	0	0	0	0	0	0	0	0	0	0	0	0	0	0	0
VDKVKPQLEEKTNETYGKLEA	Unmodified	9.3e-05	59.163	0.00266312	4	sp|P01040|CYTA_HUMAN				By MS/MS																	0	0	0	2549212261	0	0	0	0	0	0	0	0	0	0	0	0	0	0	0	0
VDKVKPQLEEKTNETYGKLEAVQYKTQ	Unmodified	0.019239	45.941	0.00266312	4	sp|P01040|CYTA_HUMAN			By matching	By MS/MS																	0	0	4063474334	6005388285	0	0	0	0	0	0	0	0	0	0	0	0	0	0	0	0
VDKVKPQLEEKTNETYGKLEAVQYKTQVVAG	Unmodified	1.6e-10	68.434	0.00266312	4	sp|P01040|CYTA_HUMAN			By MS/MS	By matching																	0	0	16569376443	31898056470	0	0	0	0	0	0	0	0	0	0	0	0	0	0	0	0
VELGTQPATQ	Unmodified	0.0013105	74.841	0	2	sp|P02652|APOA2_HUMAN	By matching	By matching	By matching	By MS/MS	By MS/MS				By matching	By matching		By MS/MS	By MS/MS			By MS/MS					5256899356	1386476250	1019618130	5156427342	2504585882	0	0	0	1420216722	4.18194e+08	0	8134069781	2702741858	0	0	4813419570	0	0	0	0
VERKAPDAGGCLHADPDLGVLCPTGCQLQEALLQQERPI	Unmodified	1.89e-15	61.96	0.00266312	4	sp|P02675|FIBB_HUMAN																		By MS/MS			0	0	0	0	0	0	0	0	0	0	0	0	0	0	0	0	0	4092665838	0	0
VERRAQSLQSAKAAYEHFHRGHDHV	Unmodified	1.3e-05	64.27	0.00266312	5;6	sp|O60437|PEPL_HUMAN			By matching	By MS/MS							By matching										0	0	2344371790	8347048289	0	0	0	0	0	0	2.25365e+08	0	0	0	0	0	0	0	0	0
VERRAQSLQSAKAAYEHFHRGHDHVLQ	Unmodified	3.79e-70	110.03	0	4;5;6	sp|O60437|PEPL_HUMAN			By MS/MS	By MS/MS								By matching									0	0	56931049342	36251762064	0	0	0	0	0	0	0	6.2184e+08	0	0	0	0	0	0	0	0
VFEVQQPFLFVLWDQQHKFPVFMGRVYDPRA	Unmodified	1.36e-10	68.96	0.00266312	4;5	sp|P05155|IC1_HUMAN			By MS/MS				By MS/MS														0	0	5985621300	0	0	0	3819211674	0	0	0	0	0	0	0	0	0	0	0	0	0
VFSCSVMHEALHNHYTQKSLSLSPG	Unmodified	0	177.22	0	2;3;4	sp|P01859|IGHG2_HUMAN;sp|P01857|IGHG1_HUMAN;sp|P0DOX5|IGG1_HUMAN	By MS/MS	By MS/MS	By MS/MS	By MS/MS	By MS/MS	By MS/MS	By MS/MS	By MS/MS	By MS/MS	By MS/MS	By matching	By MS/MS	By MS/MS	By MS/MS	By MS/MS	By MS/MS	By MS/MS	By MS/MS	By MS/MS	By MS/MS	68881590301	105000000000	216000000000	285000000000	148000000000	46795601803	19969983690	56201784153	84481906328	291000000000	1174679108	53342859896	39763507927	34904716955	63081068326	78188473896	291000000000	160000000000	34867426936	890000000000
VGAAAGPVVPPCPGRIRHFKV	Unmodified	9.74e-91	119.46	0	2;3;4;5	sp|P02765|FETUA_HUMAN	By MS/MS	By MS/MS	By MS/MS	By MS/MS	By MS/MS	By MS/MS	By MS/MS	By MS/MS	By MS/MS	By MS/MS	By MS/MS	By MS/MS	By MS/MS	By MS/MS	By MS/MS	By MS/MS	By MS/MS	By MS/MS	By MS/MS	By MS/MS	7886276307	34607369014	3465719003	11235309159	14933693130	14115958684	33922375842	2053544328	50483315286	51171837363	18918274311	18372367956	40741104259	47270657008	38023422696	34816012280	8871117490	11860075379	19384292512	43776703624
VGAHAGEYGAEALERM	Unmodified	0.0015537	79.652	0	3	sp|P69905|HBA_HUMAN																	By MS/MS	By MS/MS	By matching		0	0	0	0	0	0	0	0	0	0	0	0	0	0	0	0	20079954225	23594839804	2544885766	0
VHLTPEEKSAVTALWGKVNVDEVGGEALGRL	Unmodified	5.48e-66	109.08	0	4	sp|P68871|HBB_HUMAN																			By MS/MS		0	0	0	0	0	0	0	0	0	0	0	0	0	0	0	0	0	0	8.821e+08	0
VIKMGVAAHKKSHEESH	Unmodified	2.16e-55	98.676	0	3	sp|P05109|S10A8_HUMAN			By MS/MS																		0	0	0	0	0	0	0	0	0	0	0	0	0	0	0	0	0	0	0	0
VIKMGVAAHKKSHEESHKE	Unmodified	1.19e-147	133.94	0	3;4;5	sp|P05109|S10A8_HUMAN		By matching	By MS/MS	By MS/MS		By matching	By matching	By MS/MS				By MS/MS			By matching	By matching					0	6.05979e+08	152000000000	275000000000	0	8.22043e+07	2.15765e+08	1309897374	0	0	0	0	0	0	7.71448e+08	2.09523e+08	0	0	0	0
VIVKPHDPATVDEVLR	Unmodified	0.023402	61.265	0.00266312	4	sp|Q9UBG3|CRNN_HUMAN			By MS/MS	By matching																	0	0	8753355708	5960430277	0	0	0	0	0	0	0	0	0	0	0	0	0	0	0	0
VLESFKVSFLSALEEYTKKLNTQ	Unmodified	0	196.92	0	3	sp|P02647|APOA1_HUMAN						By matching	By matching	By matching				By MS/MS				By matching					0	0	0	0	0	1.54351e+08	3.14625e+08	406928143	0	0	0	1812834586	0	0	0	3.62699e+08	0	0	0	0
VLSPADKTNVKAAWGK	Unmodified	4.3e-88	121.99	0	2;3;4	sp|P69905|HBA_HUMAN										By matching			By matching						By MS/MS	By matching	0	0	0	0	0	0	0	0	0	2.58629e+08	0	0	3.90236e+08	0	0	0	0	0	12887459216	2790587771
VLSPADKTNVKAAWGKVG	Unmodified	0.036799	43.657	0.00266312	3	sp|P69905|HBA_HUMAN																			By matching	By MS/MS	0	0	0	0	0	0	0	0	0	0	0	0	0	0	0	0	0	0	4252840878	13443673205
VLSPADKTNVKAAWGKVGAH	Unmodified	0.047928	38.696	0.00266312	4	sp|P69905|HBA_HUMAN																			By matching	By MS/MS	0	0	0	0	0	0	0	0	0	0	0	0	0	0	0	0	0	0	1572323748	2511280572
VLSPADKTNVKAAWGKVGAHA	Unmodified	7.55e-06	69.979	0.00266312	3;4	sp|P69905|HBA_HUMAN														By matching				By matching	By MS/MS	By MS/MS	0	0	0	0	0	0	0	0	0	0	0	0	0	6.0158e+08	0	0	0	7.1114e+08	2817388270	7840072518
VLSPADKTNVKAAWGKVGAHAG	Unmodified	0.0058028	54.834	0.00266312	3	sp|P69905|HBA_HUMAN																				By MS/MS	0	0	0	0	0	0	0	0	0	0	0	0	0	0	0	0	0	0	0	3524642005
VLSPADKTNVKAAWGKVGAHAGEYGAEALER	Unmodified	1.33e-191	139.73	0	3;4;5	sp|P69905|HBA_HUMAN													By MS/MS				By matching		By MS/MS	By MS/MS	0	0	0	0	0	0	0	0	0	0	0	0	64004331247	0	0	0	13219984581	0	175000000000	153000000000
VLSPADKTNVKAAWGKVGAHAGEYGAEALERM	Unmodified	4.84e-45	93.505	0	3;4;5	sp|P69905|HBA_HUMAN					By matching								By matching	By matching		By matching	By MS/MS	By MS/MS	By MS/MS	By MS/MS	0	0	0	0	1276746589	0	0	0	0	0	0	0	1699115910	1897824774	0	1935538198	2340822412	9165889884	19688450600	10700957077
VLSPADKTNVKAAWGKVGAHAGEYGAEALERMFLSFPTTK	Unmodified	0.017873	23.453	0.00266312	6	sp|P69905|HBA_HUMAN																			By MS/MS		0	0	0	0	0	0	0	0	0	0	0	0	0	0	0	0	0	0	2749118004	0
VLTGYQVDKNKDDELTGF	Unmodified	3.21e-281	158.52	0	2	sp|P01040|CYTA_HUMAN			By MS/MS	By MS/MS																	0	0	18750836891	17924967652	0	0	0	0	0	0	0	0	0	0	0	0	0	0	0	0
VMHEALHNHYTQKSLSLSPG	Unmodified	6.14e-123	119.8	0	2;3;4	sp|P01859|IGHG2_HUMAN;sp|P01857|IGHG1_HUMAN;sp|P0DOX5|IGG1_HUMAN	By matching	By MS/MS	By MS/MS	By MS/MS	By MS/MS	By MS/MS	By MS/MS	By matching	By matching	By MS/MS	By MS/MS	By MS/MS	By matching	By matching	By MS/MS	By matching	By matching	By MS/MS	By matching	By MS/MS	9286830316	6865952425	10169908616	2118384091	17156479830	14323217024	15965610766	14655876412	14237947441	13695968354	38763425905	24779334398	1503626358	1084440218	6979223744	9734545029	2195318353	6272116380	10894314570	23477918626
VPDKTVRWCAVSEH	Unmodified	0.072838	46.797	0.00266312	3	sp|P02787|TRFE_HUMAN					By matching	By MS/MS					By matching	By matching				By matching					0	0	0	0	6.04354e+08	1124410629	0	0	0	0	1751614267	1233882926	0	0	0	1.29337e+08	0	0	0	0
VPDKTVRWCAVSEHEATK	Unmodified	0	173.49	0	2;3;4;5	sp|P02787|TRFE_HUMAN	By matching	By MS/MS	By MS/MS	By MS/MS	By MS/MS	By MS/MS	By matching	By matching	By MS/MS	By MS/MS	By MS/MS	By MS/MS	By matching		By matching	By MS/MS		By matching	By matching		5105939217	5279451593	4295584208	4844982485	17109236047	15025546999	1421716379	4232006930	4597205600	4055382040	106000000000	99041542849	826559184	0	3.25279e+08	4670034020	0	1924230532	2903593946	0
VPDKTVRWCAVSEHEATKC	Unmodified	0.0042657	60.062	0.00266312	4	sp|P02787|TRFE_HUMAN					By matching	By matching	By matching	By matching			By MS/MS	By matching				By matching			By matching		0	0	0	0	2444466505	1484750690	2.42865e+08	4.54659e+08	0	0	2289098063	2001258464	0	0	0	521489911	0	0	1.87243e+08	0
VPDKTVRWCAVSEHEATKCQ	Unmodified	1.59e-17	94.632	0	3;4	sp|P02787|TRFE_HUMAN	By matching				By MS/MS	By MS/MS	By matching	By matching	By matching	By matching	By matching	By MS/MS	By matching			By matching		By matching	By matching		2322078488	0	0	0	7523073320	7548135759	1456065133	7.44105e+08	2018447328	2125394287	1461407151	6229957992	4.49813e+08	0	0	2328681369	0	1197982818	4.49584e+08	0
VPDKTVRWCAVSEHEATKCQS	Unmodified	1.07e-06	63.447	0.00266312	3;4	sp|P02787|TRFE_HUMAN					By MS/MS	By MS/MS	By matching	By matching			By MS/MS	By MS/MS									0	0	0	0	5281322567	4670275881	5.77131e+08	1553127668	0	0	3050620965	2392017328	0	0	0	0	0	0	0	0
VPDKTVRWCAVSEHEATKCQSF	Unmodified	8.26e-75	115.5	0	3;4	sp|P02787|TRFE_HUMAN	By MS/MS	By MS/MS	By MS/MS	By MS/MS	By matching	By MS/MS	By matching	By matching	By matching	By matching	By matching	By matching	By MS/MS	By MS/MS	By MS/MS	By MS/MS		By matching	By matching	By MS/MS	8254218462	25026855848	3575257486	7730448038	5118298247	17732739602	11892659601	18496655779	11326838832	13366045713	7462937566	1562711940	16611411950	22336799640	26156753628	24139124078	0	4048301718	3994843739	21273003138
VPDKTVRWCAVSEHEATKCQSFR	Unmodified	3.86e-23	93.583	0	5	sp|P02787|TRFE_HUMAN					By matching	By MS/MS			By MS/MS		By matching		By matching		By matching	By matching		By matching	By MS/MS	By matching	0	0	0	0	4894056631	2274926525	0	0	3410298077	0	4306040799	0	8.49707e+08	0	2075308607	2648331109	0	1997446489	3208578551	2549282465
VPDKTVRWCAVSEHEATKCQSFRD	Unmodified	2.88e-10	75.539	0	4;5	sp|P02787|TRFE_HUMAN	By matching	By MS/MS	By MS/MS	By matching	By matching	By MS/MS	By matching	By MS/MS	By MS/MS	By MS/MS		By matching	By matching	By MS/MS	By MS/MS	By MS/MS		By matching	By MS/MS	By matching	2293258826	4925164511	5350215347	1676374655	3125009866	5002326133	1603597800	2445343861	5302112918	6432496557	0	2473173160	2724314348	2550026398	3821108894	3141544056	0	3228677133	2015088661	4911308252
VPDKTVRWCAVSEHEATKCQSFRDHM	Unmodified	0.037311	44.625	0.00266312	5;6	sp|P02787|TRFE_HUMAN	By matching	By matching		By matching	By matching	By matching	By matching	By matching	By matching	By matching			By matching	By MS/MS	By matching	By MS/MS	By matching	By matching	By matching		1134537765	1197687162	0	1179157716	2046055029	2839084274	2196471599	9.86076e+08	4051649387	4956799147	0	0	7219652908	8052982133	4638997618	7866864876	2676260003	2528350596	3247342177	0
VPDKTVRWCAVSEHEATKCQSFRDHMK	Unmodified	5.96e-15	72.755	0	4;5;6	sp|P02787|TRFE_HUMAN	By matching	By matching	By MS/MS	By MS/MS	By matching	By matching	By MS/MS	By matching	By MS/MS	By MS/MS	By matching	By MS/MS	By MS/MS	By matching	By matching	By matching	By matching	By matching	By MS/MS	By matching	5051415531	6017959734	13129102640	35703181182	12752826970	10848977415	16219052090	10114719631	16724857507	16146708551	10880305229	12551886431	3868488340	9.41823e+08	4867278204	10654880188	1910122516	5685984502	23282557793	53845862445
VPDKTVRWCAVSEHEATKCQSFRDHMKSVIP	Unmodified	0.044273	37.689	0.00266312	5	sp|P02787|TRFE_HUMAN	By matching	By matching	By matching		By matching	By matching	By matching	By matching	By matching	By matching	By matching	By matching	By matching	By matching	By matching	By matching	By matching	By matching	By matching	By MS/MS	16049251049	24985030290	3905424473	0	21406424045	28136889828	20552004237	19605705845	26395846548	18864889055	12493150475	11600754863	20375603539	26901050635	19335505651	25446600221	14574541666	18800179985	26242313538	74687819376
VPDKTVRWCAVSEHEATKCQSFRDHMKSVIPS	Unmodified	2.37e-33	83.567	0	4	sp|P02787|TRFE_HUMAN		By MS/MS	By matching	By MS/MS	By MS/MS	By matching		By matching	By matching	By matching			By MS/MS	By MS/MS	By MS/MS	By MS/MS	By matching		By matching	By MS/MS	0	10563823839	7814572634	10310874667	6302387135	11584348575	0	6828751282	10659924949	8700167496	0	0	8967143493	14679069242	13040003268	12008373089	11444283385	0	14242119832	37100858712
VPDKTVRWCAVSEHEATKCQSFRDHMKSVIPSD	Unmodified	0.010986	41.933	0.00266312	4;5	sp|P02787|TRFE_HUMAN		By matching	By matching		By matching	By matching	By MS/MS	By matching	By matching	By matching		By matching	By matching	By MS/MS	By MS/MS	By matching	By matching	By matching	By MS/MS	By MS/MS	0	13574443924	8732047939	0	10421246489	26272657036	19664363269	10351229276	17147580577	16759990565	0	5092112548	15582112955	21221029376	29614854377	17600409541	19904108087	15694186318	7164658664	49064740890
VQPSVGAAAGPVVPPCPGRIRHFKV	Unmodified	0	214.65	0	2;3;4;5	sp|P02765|FETUA_HUMAN	By MS/MS	By MS/MS	By MS/MS	By MS/MS	By MS/MS	By MS/MS	By MS/MS	By MS/MS	By MS/MS	By MS/MS	By MS/MS	By MS/MS	By MS/MS	By MS/MS	By MS/MS	By MS/MS	By MS/MS	By MS/MS	By MS/MS	By MS/MS	818000000000	1630000000000	1180000000000	1100000000000	984000000000	1270000000000	1330000000000	892000000000	1540000000000	1800000000000	1860000000000	1280000000000	1200000000000	1420000000000	1150000000000	1090000000000	805000000000	773000000000	898000000000	1930000000000
VRAGDNKYMHLKVFKSLPG	Unmodified	2.86e-88	119.8	0	4;5	sp|P01040|CYTA_HUMAN			By matching	By MS/MS																	0	0	4376367547	19045423719	0	0	0	0	0	0	0	0	0	0	0	0	0	0	0	0
VRAGDNKYMHLKVFKSLPGQN	Unmodified	1.95e-150	135.98	0	4;5	sp|P01040|CYTA_HUMAN			By MS/MS	By MS/MS																	0	0	42312471574	21281676994	0	0	0	0	0	0	0	0	0	0	0	0	0	0	0	0
VRKDLQNFLKKENKNEKVIE	Unmodified	2.21e-197	147.25	0	4;5	sp|P06702|S10A9_HUMAN			By MS/MS	By MS/MS	By matching		By matching	By matching													0	0	8846447903	7257224233	4.46387e+08	0	3954579158	3857652485	0	0	0	0	0	0	0	0	0	0	0	0
VRKDLQNFLKKENKNEKVIEH	Unmodified	0	252.31	0	3;4;5;6	sp|P06702|S10A9_HUMAN	By matching	By matching	By MS/MS	By MS/MS	By matching	By matching	By MS/MS	By matching			By MS/MS	By MS/MS				By matching					7949701820	1011850466	145000000000	528000000000	1007157596	6.73412e+08	5513690552	3807891085	0	0	39592495317	42381276539	0	0	0	2674907454	0	0	0	0
VRKDLQNFLKKENKNEKVIEHI	Unmodified	0	188.86	0	3;4	sp|P06702|S10A9_HUMAN			By MS/MS	By MS/MS																	0	0	6861411988	12831667877	0	0	0	0	0	0	0	0	0	0	0	0	0	0	0	0
VRKDLQNFLKKENKNEKVIEHIM	Unmodified	0	169.19	0	3;4;5;6	sp|P06702|S10A9_HUMAN			By MS/MS	By MS/MS							By matching										0	0	98274327726	221000000000	0	0	0	0	0	0	7778023328	0	0	0	0	0	0	0	0	0
VRKDLQNFLKKENKNEKVIEHIME	Unmodified	0	187.79	0	3;4;5;6	sp|P06702|S10A9_HUMAN			By MS/MS	By MS/MS							By matching	By matching									0	0	725000000000	571000000000	0	0	0	0	0	0	18444989239	9215531332	0	0	0	0	0	0	0	0
VRKDLQNFLKKENKNEKVIEHIMEDL	Unmodified	8.15e-161	137.24	0	4	sp|P06702|S10A9_HUMAN			By MS/MS	By MS/MS																	0	0	15169890437	13945135653	0	0	0	0	0	0	0	0	0	0	0	0	0	0	0	0
VRLLLPGELAKHAVSEGTKAVTKYTSS	Unmodified	1.67e-09	68.461	0.00266312	4	sp|Q99879|H2B1M_HUMAN;sp|Q99877|H2B1N_HUMAN;sp|Q93079|H2B1H_HUMAN;sp|Q5QNW6|H2B2F_HUMAN;sp|Q16778|H2B2E_HUMAN;sp|P62807|H2B1C_HUMAN;sp|P58876|H2B1D_HUMAN;sp|P33778|H2B1B_HUMAN;sp|P23527|H2B1O_HUMAN;sp|Q99880|H2B1L_HUMAN;sp|Q8N257|H2B3B_HUMAN;sp|Q96A08|H2B1A_HUMAN			By matching	By MS/MS																	0	0	6469390409	12166615470	0	0	0	0	0	0	0	0	0	0	0	0	0	0	0	0
VSFLSALEEYTKKLNTQ	Unmodified	0.0073263	75.548	0	3	sp|P02647|APOA1_HUMAN			By MS/MS									By matching		By matching							0	0	2041822155	0	0	0	0	0	0	0	0	1.41759e+08	0	5.03892e+07	0	0	0	0	0	0
VSNKALPAPIEKTISKAK	Unmodified	0.045931	53.554	0.00266312	3	sp|P01857|IGHG1_HUMAN;sp|P0DOX5|IGG1_HUMAN																			By MS/MS		0	0	0	0	0	0	0	0	0	0	0	0	0	0	0	0	0	0	1113359111	0
VTSLSPG	Unmodified	1.31e-13	77.944	0	1	sp|P49959|MRE11_HUMAN	By matching							By MS/MS		By matching		By matching	By matching				By matching		By matching	By matching	3400831475	0	0	0	0	0	0	3679769778	0	3479589426	0	5539486386	4613125546	0	0	0	1882686578	0	12100202208	8528269343
VVAGVANALAHKYH	Unmodified	0.0003599	80.69	0	3	sp|P68871|HBB_HUMAN;sp|P02042|HBD_HUMAN																			By MS/MS	By matching	0	0	0	0	0	0	0	0	0	0	0	0	0	0	0	0	0	0	9925637180	9.33262e+08
VVQPSVGAAAGPVVPPCPGRIRHFKV	Unmodified	0	235.99	0	2;3;4;5	sp|P02765|FETUA_HUMAN	By MS/MS	By MS/MS	By MS/MS	By MS/MS	By MS/MS	By MS/MS	By MS/MS	By MS/MS	By MS/MS	By MS/MS	By MS/MS	By MS/MS	By MS/MS	By MS/MS	By MS/MS	By MS/MS	By MS/MS	By MS/MS	By MS/MS	By MS/MS	2630000000000	3990000000000	5040000000000	4710000000000	2910000000000	3560000000000	4620000000000	2800000000000	91505158725	1810000000000	4730000000000	2310000000000	2350000000000	3190000000000	3910000000000	3710000000000	2590000000000	1400000000000	2980000000000	5410000000000
VVVTQKDPKLREEHSRLSGSLDEEVGRRRQ	Unmodified	0.0045339	43.732	0.00266312	5;6	sp|Q92817|EVPL_HUMAN			By matching	By MS/MS																	0	0	1531573488	8436149006	0	0	0	0	0	0	0	0	0	0	0	0	0	0	0	0
VYACEVTHQGLSSPVTK	Unmodified	0.019666	61.477	0.00266312	2;3	sp|P01834|IGKC_HUMAN;sp|P0DOX7|IGK_HUMAN																			By MS/MS		0	0	0	0	0	0	0	0	0	0	0	0	0	0	0	0	0	0	2412477815	0
VYACEVTHQGLSSPVTKSFNRGEC	Unmodified	5.3e-23	90.912	0	3	sp|P01834|IGKC_HUMAN;sp|P0DOX7|IGK_HUMAN													By MS/MS						By matching		0	0	0	0	0	0	0	0	0	0	0	0	2963038024	0	0	0	0	0	3196883341	0
WESASLL	Unmodified	1.34e-20	85.306	0	1	sp|P01024|CO3_HUMAN;CON__Q2UVX4			By MS/MS	By matching																	0	0	12297479027	15170416093	0	0	0	0	0	0	0	0	0	0	0	0	0	0	0	0
WGKVGAHAGEYGAEALE	Unmodified	0.070407	48.729	0.00266312	2	sp|P69905|HBA_HUMAN																	By matching	By MS/MS			0	0	0	0	0	0	0	0	0	0	0	0	0	0	0	0	2673107579	4023492170	0	0
YAKEFKDPLLQE	Unmodified	0.00020546	60.255	0.00266312	2	sp|Q5BJF2|SGMR2_HUMAN												By MS/MS									0	0	0	0	0	0	0	0	0	0	0	0	0	0	0	0	0	0	0	0
YDPEAASAPGSGNPCHEASAAQKENAGEDPGLARQAPKPRKQ	Unmodified	1.81e-27	76.255	0	4;5;6	sp|P81605|DCD_HUMAN	By matching	By matching	By MS/MS	By matching	By matching	By MS/MS	By matching	By matching	By matching	By matching	By matching	By MS/MS	By MS/MS		By matching	By matching		By matching	By MS/MS	By MS/MS	8290938495	26537496599	46003059947	57079200111	31557848649	32287517986	33027877050	8329600881	16047984180	36476151669	16492770370	25986504299	2592531986	0	12175338031	13352529257	0	14668960818	24227266203	25791602782
YEKHKVYACEVTHQGLSSPVTKSFNRGEC	Unmodified	1.22e-26	83.944	0	4;5	sp|P01834|IGKC_HUMAN;sp|P0DOX7|IGK_HUMAN	By matching		By matching						By MS/MS	By MS/MS	By MS/MS	By MS/MS		By MS/MS	By MS/MS	By matching	By matching	By matching	By matching	By MS/MS	1114508656	0	2191493718	0	0	0	0	0	3479423996	6154310880	4265670436	3268047400	0	1696137605	9.07044e+08	1010167873	1319289344	2977853112	3787388087	9477645256
YGGGGQYFAKPRNQGGYGGSSSSSSYGSG	Unmodified	2.04e-64	105.32	0	2;3	sp|P09651|ROA1_HUMAN					By matching	By MS/MS	By matching		By matching	By MS/MS	By matching		By matching	By matching				By MS/MS			0	0	0	0	3666716392	3324052406	1105004174	0	14476605230	16529562086	3461348384	0	1317110486	9.90849e+08	0	0	0	4860549127	0	0
YGGGGQYFAKPRNQGGYGGSSSSSSYGSGRRF	Unmodified	6.23e-73	105.55	0	4;5	sp|P09651|ROA1_HUMAN	By matching	By MS/MS	By MS/MS	By MS/MS	By MS/MS	By matching	By matching	By matching	By MS/MS	By MS/MS	By MS/MS	By MS/MS	By MS/MS	By MS/MS	By MS/MS	By MS/MS		By MS/MS	By matching	By matching	24843513641	42313523094	8983189995	4041794850	22812425630	34401061535	15688912473	11519764235	81888762192	95876554200	106000000000	48171255302	80757182667	59661254967	44504910734	44993051786	0	98929965848	17975081804	45096027294
YHKYSLIKGNFHAVYRDDLKKL	Unmodified	2.31e-07	80.412	0	5;6	sp|P05109|S10A8_HUMAN			By MS/MS	By matching																	0	0	7662935791	16430637990	0	0	0	0	0	0	0	0	0	0	0	0	0	0	0	0
YIKVRAGDNKYMHLKVFKSLPG	Unmodified	0.10091	38.679	0.00266312	5	sp|P01040|CYTA_HUMAN				By MS/MS																	0	0	0	13905535334	0	0	0	0	0	0	0	0	0	0	0	0	0	0	0	0
YIKVRAGDNKYMHLKVFKSLPGQN	Unmodified	0	191.5	0	3;4;5;6	sp|P01040|CYTA_HUMAN			By MS/MS	By MS/MS																	0	0	92594669442	70712192078	0	0	0	0	0	0	0	0	0	0	0	0	0	0	0	0
YNRGDSTFESKSYKMADEAGSEADHEGTHSTKRGHAKSRPV	Unmodified	0.044009	19.735	0.00266312	6	sp|P02671|FIBA_HUMAN					By matching	By matching		By matching		By matching	By matching	By matching				By matching			By MS/MS	By matching	0	0	0	0	1205315320	7.00637e+08	0	5.79663e+08	0	1131765991	2897607441	1720217110	0	0	0	1599682556	0	0	2443761466	2346986169
YQKVVAGVANALAHKYH	Unmodified	2.46e-11	90.707	0	4	sp|P68871|HBB_HUMAN;sp|P02042|HBD_HUMAN																	By matching	By MS/MS	By MS/MS		0	0	0	0	0	0	0	0	0	0	0	0	0	0	0	0	2834423014	2035696646	2703700920	0
YRDDLKKLLETECPQYIRKKG	Unmodified	4.44e-174	141.83	0	5	sp|P05109|S10A8_HUMAN			By MS/MS	By MS/MS																	0	0	5460891624	7909930657	0	0	0	0	0	0	0	0	0	0	0	0	0	0	0	0
YSKQFTSSTSYNRGDSTFESKSYKMA	Unmodified	0.033669	45.305	0.00266312	4	sp|P02671|FIBA_HUMAN					By matching	By matching			By matching	By matching		By matching	By matching	By matching		By matching	By matching	By matching	By matching	By MS/MS	0	0	0	0	9.91953e+08	1381585735	0	0	2694361597	2699634792	0	2901598313	1817170324	1617377351	0	6.56739e+08	1671523443	2771645854	1524344463	2719418148
YTQKSLSLSPG	Unmodified	7.71e-21	94.465	0	2	sp|P01859|IGHG2_HUMAN;sp|P01857|IGHG1_HUMAN;sp|P0DOX5|IGG1_HUMAN	By matching	By matching			By MS/MS	By MS/MS	By matching	By matching			By MS/MS	By MS/MS		By matching		By matching	By matching		By matching		9.328e+08	9.69082e+08	0	0	4248280702	3546602534	6.55041e+08	1290850769	0	0	10336782289	8233897001	0	5.3145e+08	0	8.07027e+08	6.81515e+08	0	5.67817e+08	0
YVLTQPPSVSVAPGQTARITCGGN	Unmodified	6.02e-13	82.177	0	2	sp|P80748|LV321_HUMAN																			By MS/MS	By MS/MS	0	0	0	0	0	0	0	0	0	0	0	0	0	0	0	0	0	0	0	4505842825
