# Supplementary material for: Follicular fluid C3a-peptide promotes oocyte maturation through F-actin aggregation
Source: BMC Biol. 2023 Dec 8;21:285. doi: 10.1186/s12915-023-01760-6 (PMC10709936; doi:10.1186/s12915-023-01760-6)
Supplement: Supplementary file 5 — Additional file 5. Original data. Original membranes. Original results of WB. [file 12915_2023_1760_MOESM5_ESM.xls]

## Sheet: CO3
CO3肽	GV	GVBD	BD/GV(%)	MII	MII/BD(%)
No.1
CO3(1.5mm )	27	21	0.777778	0	0
CO3(1.5μm )	25	21	0.84	19	0.904762
CO3(1.5nm )	27	20	0.740741	15	0.75
Untreated	26	17	0.653846	14	0.823529
No.2
CO3(1.5mm )	26	17	0.653846	0	0
CO3(1.5μm )	27	16	0.592593	13	0.8125
CO3(1.5nm )	24	15	0.625	12	0.8
Untreated	23	16	0.695652	13	0.8125
No.3
CO3(1.5mm )	25	22	0.88	0	0
CO3(1.5μm )	25	22	0.88	21	0.954545
CO3(1.5nm )	27	25	0.925926	22	0.88
Untreated	25	19	0.76	15	0.789474
No.4
CO3(1.5mm )	25	18	0.72	0	0
CO3(1.5μm )	25	21	0.84	20	0.952381
CO3(1.5nm )	25	18	0.72	14	0.777778
Untreated	25	19	0.76	17	0.894737

## Sheet: IGHG2
IGHG2	GV	GVBD	BD/GV(%)	MII	MII/BD(%)
2mm	27	20	0.740741	14	0.7
2um	28	22	0.785714	17	0.772727
2nm	28	26	0.928571	22	0.846154
untreated	28	24	0.857143	20	0.833333
2mm	29	26	0.896552	23	0.884615
2um	30	25	0.833333	22	0.88
2nm	30	27	0.9	25	0.925926
untreated	30	30	1	26	0.866667
2mm	25	21	0.84	16	0.761905
2um	25	22	0.88	21	0.954545
2nm	25	22	0.88	19	0.863636
untreated	25	19	0.76	17	0.894737
2mm	25	22	0.88	19	0.863636
2um	25	19	0.76	17	0.894737
2nm	25	19	0.76	17	0.894737
untreated	25	23	0.92	21	0.913043

## Sheet: APPOA1
APPOA1	GV	GVBD	BD/GV(%)	MII	MII/BD(%)
No.1
APPOA1(2mm )	20	20	1	18	0.9
APPOA1(2μm )	21	17	0.809524	11	0.647059
APPOA1(2nm )	17	11	0.647059	7	0.636364
Untreated	20	14	0.7	12	0.857143
No.2
APPOA1(2mm )	25	20	0.8	15	0.75
APPOA1(2μm )	25	21	0.84	15	0.714286
APPOA1(2nm )	25	23	0.92	19	0.826087
Untreated	25	21	0.84	16	0.761905
No.3
APPOA1(2mm )	25	24	0.96	21	0.875
APPOA1(2μm )	25	20	0.8	15	0.75
APPOA1(2nm )	25	22	0.88	18	0.818182
Untreated	25	18	0.72	16	0.888889

## Sheet: FETUA
FETUA肽	GV	GVBD	BD/GV(%)	MII	MII/BD(%)
No.1
FETUA(500μm )	25	24	0.96	21	0.875
FETUA(500nm )	25	24	0.96	21	0.875
FETUA(1nm )	25	16	0.64	12	0.75
Untreated	25	16	0.64	14	0.875
No.2
FETUA(500μm )	22	21	0.954545	17	0.809524
FETUA(500nm )	25	20	0.8	12	0.6
FETUA(1nm )	20	12	0.6	9	0.75
Untreated	20	14	0.7	12	0.857143
No.3
FETUA(500μm )	25	23	0.92	18	0.782609
FETUA(500nm )	25	22	0.88	19	0.863636
FETUA(1nm )	25	20	0.8	16	0.8
Untreated	25	20	0.8	15	0.75

## Sheet: Immature oocyte
Date	Group	GV	GVBD	BD/GV	MII	MII/GV
NO.1	C3a	30	24	0.8	9	0.3
	Untreated	36	21	0.583333	5	0.138889
NO.2	C3a	25	10	0.4	6	0.24
	Untreated	25	13	0.52	5	0.2
NO.3	C3a	34	26	0.764706	7	0.205882
	Untreated	26	17	0.653846	4	0.153846
NO.4	C3a	31	16	0.516129	7	0.225806
	Untreated	31	15	0.483871	5	0.16129
NO.5	C3a	17	10	0.588235	5	0.294118
	Untreated	17	6	0.352941	2	0.117647
NO.6	C3a	32	24	0.75	7	0.21875
	Untreated	32	14	0.4375	4	0.125
NO.7	C3a	30	13	0.433333	3	0.1
	Untreated	30	21	0.7	5	0.166667
NO.8	C3a	23	10	0.434783	4	0.173913
	Untreated	23	10	0.434783	3	0.130435
NO.9	C3a	31	22	0.709677	7	0.225806
	Untreated	31	21	0.677419	5	0.16129
NO.10	C3a	27	11	0.407407	4	0.148148
	Untreated	27	18	0.666667	4	0.148148
NO.11	C3a	20	11	0.55	5	0.25
	Untreated	20	6	0.3	3	0.15
NO.12	C3a	20	8	0.4	4	0.2
	Untreated	20	8	0.4	2	0.1
NO.13	C3a	18	5	0.277778	5	0.277778
	Untreated	18	3	0.166667	2	0.111111

## Sheet: C3AR ANTAGONIST
C3AR ANTAGONIST	GV	GVBD	BD/GV(%)	MII	MII/BD(%)
Untreated	25	18	0.72	12	0.666667
C3a-peptide(1.5μm)	25	19	0.76	14	0.736842
1.5umC3a-peptide+1nm antagonist	25	19	0.76	12	0.631579
1.5umC3a +100nm antagonist	25	19	0.76	12	0.631579
1.5umC3a+10μm antagonist	25	17	0.68	10	0.588235
Untreated	25	20	0.8	16	0.8
C3a-peptide(1.5μm)	25	20	0.8	17	0.85
1.5umC3a-peptide+1nm antagonist	25	21	0.84	15	0.714286
1.5umC3a +100nm antagonist	25	19	0.76	13	0.684211
1.5umC3a+10μm antagonist	25	20	0.8	13	0.65
Untreated	25	18	0.72	13	0.722222
C3a-peptide(1.5μm)	25	22	0.88	20	0.909091
1.5umC3a-peptide+1nm antagonist	25	20	0.8	18	0.9
1.5umC3a +100nm antagonist	25	19	0.76	13	0.684211
1.5umC3a+10μm antagonist	25	20	0.8	13	0.65
Untreated	25	18	0.72	13	0.722222
C3a-peptide(1.5μm)	25	18	0.72	14	0.777778
1.5umC3a-peptide+1nm antagonist	25	15	0.6	9	0.6
1.5umC3a +100nm antagonist	25	17	0.68	11	0.647059
1.5umC3a+10μm antagonist	25	17	0.68	11	0.647059
Untreated	25	19	0.76	13	0.684211
C3a-peptide(1.5μm)	25	20	0.8	16	0.8
1.5umC3a-peptide+1nm antagonist	25	19	0.76	14	0.736842
1.5umC3a +100nm antagonist	25	19	0.76	14	0.736842
1.5umC3a+10μm antagonist	25	18	0.72	12	0.666667

## Sheet: morpholino
列1	GV	GVBD	BD/GV(%)	MII	MII/ GV (%)
NO.1
Untreated	25	18	0.72	9	0.36
Negative control	25	14	0.56	10	0.4
C3aR-morpholino	25	12	0.48	8	0.32
NO.2
Untreated	25	20	0.8	14	0.56
	25	22	0.88	16	0.64
Negative control	25	19	0.76	12	0.48
	25	24	0.96	18	0.72
C3aR-morpholino	25	22	0.88	12	0.48
	25	23	0.92	6	0.24
	25	20	0.8	11	0.44
NO.3
Untreated	25	20	0.8	17	0.68
	25	21	0.84	18	0.72
Negative control	25	20	0.8	15	0.6
	25	22	0.88	18	0.72
	12	11	0.916667	9	0.75
C3aR-morpholino	25	20	0.8	14	0.56
	25	17	0.68	13	0.52
	20	16	0.8	11	0.55
NO.4
Untreated	25	20	0.8	15	0.6
	25	20	0.8	16	0.64
	25	23	0.92	18	0.72
Negative control	25	20	0.8	15	0.6
	25	19	0.76	15	0.6
C3aR-morpholino	20	14	0.7	8	0.4
NO.5
Untreated	25	23	0.92	17	0.68
	25	23	0.92	13	0.52
	20	19	0.95	9	0.45
Negative control	25	21	0.84	14	0.56
C3aR-morpholino	20	15	0.75	5	0.25
	25	19	0.76	7	0.28

## Sheet: chromosome aneuploidy rates
M16 culture	Chromosome number	C3a-Peptide culture	Chromosome number 2
NO.1
1	40	1	40
2	40	2	38
3	36	3	40
4	40	4	40
5	40	5	40
6	40	6	40
7	40	7	38
NO.2
1	37	1	40
2	40	2	40
3	40	3	40
4	38	4	40
5	40	5	38
6	40	6	41
7	40	7	40
NO.3
1	38	1	40
2	40	2	40
3	40	3	40
4	40	4	40
5	40	5	40
6	40	6	40
7	40	7	40
8	40
